# Supplementary material for: Crystal structure and fluorescence properties of catena-poly[[(2,2′-bi-1H-imidazole-κ2 N,N′)cadmium]-di-μ-chlorido]
Source: Acta Crystallogr E Crystallogr Commun. 2016 Sep 9;72(Pt 10):1421–4. doi: 10.1107/S2056989016013736 (PMC5050768; doi:10.1107/S2056989016013736)
Supplement: Supplementary file 1 [file e-72-01421-sup1.cif]

##############################################################################
#                                                                            #
# This CIF contains the data in a paper accepted for publication in          #
# Acta Crystallographica Section E. It conforms to the requirements of       #
# Notes for Authors for Acta Crystallographica Section E, and has been       #
# peer reviewed under the auspices of the IUCr Commission on Journals.       #
#                                                                            #
# Full details of the Crystallographic Information File format               #
# are given in the paper "The Crystallographic Information File (CIF):       #
# a New Standard Archive File for Crystallography" by S. R. Hall, F. H.      #
# Allen and I. D. Brown [Acta Cryst. (1991), A47, 655-685].                  #
#                                                                            #
# The current version of the core CIF dictionary is obtainable from          #
# ftp://ftp.iucr.org/pub/cif_core.dic.                                       #
#                                                                            #
# Software is freely available for graphical display of the structure(s)     #
# in this CIF. For information consult the CIF software page                 #
# http://www.iucr.org/resources/cif/software.                                #
#                                                                            #
# This file may be used for bona fide research purposes within the           #
# scientific community so long as proper attribution is given to the journal # 
# article from which it was obtained.                                        #
#                                                                            #
##############################################################################
data_I
_database_code_depnum_ccdc_archive 'CCDC 1501229'
_audit_creation_method     SHELXL-97
_journal_date_recd_electronic     2016-08-18
_journal_date_accepted     2016-08-27
_journal_name_full     'Acta Crystallographica, Section E'
_journal_year     2016
_journal_volume     72
_journal_issue     10
_journal_page_first     1421
_journal_page_last     1424
_journal_paper_category     GM
_journal_paper_doi     10.1107/S2056989016013736
_journal_coeditor_code     WM5319
_publ_contact_author_name     'Yang Liu'
_publ_contact_author_address
;
Key Laboratory of Functional Organometallic Materials,
Department of Chemistry and Materials Science, Hengyang Normal University,
Hengyang 421008,
People's Republic of China
;
_publ_contact_author_email     '275810051@qq.com'
_publ_contact_author_fax     ?
_publ_contact_author_phone     ?
_publ_section_title
;\
Crystal structure and fluorescence properties of
<i>catena</i>-poly[[(2,2'-bi-1<i>H</i>-imidazole-\k^2^<i>N</i>,<i>N</i>')\
cadmium]-di-\m-chlorido]
;
loop_
    _publ_author_name
    _publ_author_footnote
    _publ_author_address
    'Liu, Yang' .
;
Key Laboratory of Functional Organometallic Materials,
Department of Chemistry and Materials Science, Hengyang Normal University,
Hengyang 421008,
People's Republic of China
;
    'Liu, Hai-Hui' .
;
Department of Chemistry and Materials Science, Hengyang Normal University,
Hengyang 421008,
People's Republic of China
;
_publ_section_synopsis
;
The title complex shows selective sensitivity to detecting nitrobenzene in DMF
media due to the fluorescent quenching.
;
_chemical_name_systematic
;\
<i>catena</i>-Poly[[(2,2'-bi-1<i>H</i>-imidazole-\
\k^2^<i>N</i>,<i>N</i>')cadmium]-di-\m-chlorido]
;
_chemical_name_common     ?
_chemical_formula_moiety     'C6 H6 Cd Cl2 N4'
_chemical_formula_sum     'C6 H6 Cd Cl2 N4'
_chemical_formula_iupac     '[Cd Cl2 (C6 H6 N4)]'
_chemical_formula_weight     317.45
_chemical_melting_point     ?
_symmetry_cell_setting     monoclinic
_symmetry_space_group_name_H-M     'P 21/c'
_symmetry_space_group_name_Hall     '-P 2ybc'
loop_
    _symmetry_equiv_pos_as_xyz
    'x, y, z'
    '-x, y+1/2, -z+1/2'
    '-x, -y, -z'
    'x, -y-1/2, z-1/2'
_cell_length_a     14.977(5)
_cell_length_b     8.777(3)
_cell_length_c     7.160(3)
_cell_angle_alpha     90.00
_cell_angle_beta     97.900(5)
_cell_angle_gamma     90.00
_cell_volume     932.3(6)
_cell_formula_units_Z     4
_cell_measurement_reflns_used     3238
_cell_measurement_theta_min     2.70
_cell_measurement_theta_max     28.29
_cell_measurement_temperature     296(2)
_exptl_crystal_description     block
_exptl_crystal_colour     colorless
_exptl_crystal_size_max     0.26
_exptl_crystal_size_mid     0.21
_exptl_crystal_size_min     0.17
_exptl_crystal_density_diffrn     2.262
_exptl_crystal_density_meas     ?
_exptl_crystal_density_method     'not measured'
_exptl_crystal_F_000     608
_exptl_absorpt_coefficient_mu     2.869
_exptl_absorpt_correction_type     multi-scan
_exptl_absorpt_process_details
;
(<i>SADABS</i>; Bruker, 2012)
;
_exptl_absorpt_correction_T_min     0.5225
_exptl_absorpt_correction_T_max     0.6412
_exptl_special_details     ?
_diffrn_ambient_temperature     296(2)
_diffrn_radiation_type     MoK\a
_diffrn_radiation_wavelength     0.71073
_diffrn_radiation_source     'fine-focus sealed tube'
_diffrn_radiation_monochromator     graphite
_diffrn_measurement_device_type     'Bruker APEXII CCD area-detector'
_diffrn_measurement_method     'phi and omega scans'
_diffrn_detector_area_resol_mean     ?
_diffrn_reflns_number     5643
_diffrn_reflns_av_R_equivalents     0.0423
_diffrn_reflns_av_sigmaI/netI     0.0483
_diffrn_reflns_theta_min     2.70
_diffrn_reflns_theta_max     28.29
_diffrn_reflns_theta_full     28.29
_diffrn_measured_fraction_theta_max     0.965
_diffrn_measured_fraction_theta_full     0.965
_diffrn_reflns_limit_h_min     -12
_diffrn_reflns_limit_h_max     19
_diffrn_reflns_limit_k_min     -11
_diffrn_reflns_limit_k_max     11
_diffrn_reflns_limit_l_min     -9
_diffrn_reflns_limit_l_max     7
_diffrn_standards_number     ?
_diffrn_standards_interval_count     ?
_diffrn_standards_interval_time     ?
_diffrn_standards_decay_%     ?
_refine_special_details
;
 Refinement of F^2^ against ALL reflections.  The weighted R-factor wR and
 goodness of fit S are based on F^2^, conventional R-factors R are based
 on F, with F set to zero for negative F^2^. The threshold expression of
 F^2^ > 2sigma(F^2^) is used only for calculating R-factors(gt) etc. and is
 not relevant to the choice of reflections for refinement.  R-factors based
 on F^2^ are statistically about twice as large as those based on F, and R-
 factors based on ALL data will be even larger.
;
_reflns_number_total     2229
_reflns_number_gt     1997
_reflns_threshold_expression     >2sigma(I)
_refine_ls_structure_factor_coef     Fsqd
_refine_ls_matrix_type     full
_refine_ls_R_factor_all     0.0466
_refine_ls_R_factor_gt     0.0427
_refine_ls_wR_factor_gt     0.1099
_refine_ls_wR_factor_ref     0.1133
_refine_ls_goodness_of_fit_ref     1.099
_refine_ls_restrained_S_all     1.099
_refine_ls_number_reflns     2229
_refine_ls_number_parameters     119
_refine_ls_number_restraints     0
_refine_ls_hydrogen_treatment     constr
_refine_ls_weighting_scheme     calc
_refine_ls_weighting_details
         'calc w=1/[\s^2^(Fo^2^)+(0.0676P)^2^+0.4551P] where P=(Fo^2^+2Fc^2^)/3'
_atom_sites_solution_hydrogens     geom
_atom_sites_solution_primary     direct
_atom_sites_solution_secondary     difmap
_refine_ls_shift/su_max     0.000
_refine_ls_shift/su_mean     0.000
_refine_diff_density_max     1.496
_refine_diff_density_min     -1.615
_refine_ls_extinction_method
;
SHELXL97 (Sheldrick, 2008)
;
_refine_ls_extinction_coef     0.044(3)
_refine_ls_extinction_expression
                                  'Fc^*^=kFc[1+0.001xFc^2^\l^3^/sin(2\q)]^-1/4^'
loop_
    _atom_type_symbol
    _atom_type_description
    _atom_type_scat_dispersion_real
    _atom_type_scat_dispersion_imag
    _atom_type_scat_source
    'C' 'C' 0.0033 0.0016
                         'International Tables Vol C Tables 4.2.6.8 and 6.1.1.4'
    'H' 'H' 0.0000 0.0000
                         'International Tables Vol C Tables 4.2.6.8 and 6.1.1.4'
    'Cd' 'Cd' -0.8075 1.2024
                         'International Tables Vol C Tables 4.2.6.8 and 6.1.1.4'
    'Cl' 'Cl' 0.1484 0.1585
                         'International Tables Vol C Tables 4.2.6.8 and 6.1.1.4'
    'N' 'N' 0.0061 0.0033
                         'International Tables Vol C Tables 4.2.6.8 and 6.1.1.4'
_computing_data_collection
;
APEX2 (Bruker, 2012)
;
_computing_cell_refinement
;
SAINT (Bruker, 2012)
;
_computing_data_reduction
;
SAINT (Bruker, 2012)
;
_computing_structure_solution
;
SHELXS97 (Sheldrick, 2008)
;
_computing_structure_refinement
;
SHELXL97 (Sheldrick, 2008)
;
_computing_molecular_graphics
;
SHELXTL (Sheldrick, 2008)
;
_computing_publication_material
;
SHELXTL (Sheldrick, 2008)
;
loop_
    _atom_site_type_symbol
    _atom_site_label
    _atom_site_fract_x
    _atom_site_fract_y
    _atom_site_fract_z
    _atom_site_U_iso_or_equiv
    _atom_site_adp_type
    _atom_site_calc_flag
    _atom_site_refinement_flags
    _atom_site_occupancy
    _atom_site_symmetry_multiplicity
    _atom_site_disorder_assembly
    _atom_site_disorder_group
    Cd Cd1 0.23613(2) -0.15121(3) 0.09150(4) 0.02900(17) Uani d . 1 1 . .
    Cl Cl1 0.13506(7) -0.32441(12) -0.12634(15) 0.0334(2) Uani d . 1 1 . .
    Cl Cl2 0.33418(8) -0.35735(11) 0.28324(18) 0.0385(3) Uani d . 1 1 . .
    N N1 0.3334(2) 0.0418(4) 0.2122(5) 0.0313(7) Uani d . 1 1 . .
    N N2 0.3617(3) 0.2854(4) 0.2529(6) 0.0381(8) Uani d . 1 1 . .
    H H7 0.3545 0.3826 0.2492 0.046 Uiso calc R 1 1 . .
    N N3 0.1636(2) 0.0810(4) 0.0127(5) 0.0317(7) Uani d . 1 1 . .
    N N4 0.1669(3) 0.3302(4) 0.0271(6) 0.0403(9) Uani d . 1 1 . .
    H H8 0.1863 0.4213 0.0515 0.048 Uiso calc R 1 1 . .
    C C1 0.3014(3) 0.1809(4) 0.1799(6) 0.0271(8) Uani d . 1 1 . .
    C C2 0.4183(3) 0.0601(6) 0.3068(7) 0.0415(10) Uani d . 1 1 . .
    H H2 0.4577 -0.0189 0.3468 0.050 Uiso calc R 1 1 . .
    C C3 0.4364(3) 0.2096(6) 0.3338(7) 0.0455(11) Uani d . 1 1 . .
    H H3 0.4893 0.2522 0.3952 0.055 Uiso calc R 1 1 . .
    C C4 0.2120(3) 0.2008(5) 0.0758(6) 0.0297(8) Uani d . 1 1 . .
    C C5 0.0842(3) 0.1383(6) -0.0763(7) 0.0410(11) Uani d . 1 1 . .
    H H5 0.0365 0.0801 -0.1346 0.049 Uiso calc R 1 1 . .
    C C6 0.0854(3) 0.2916(7) -0.0671(7) 0.0489(13) Uani d . 1 1 . .
    H H6 0.0395 0.3577 -0.1157 0.059 Uiso calc R 1 1 . .
loop_
    _atom_site_aniso_label
    _atom_site_aniso_U_11
    _atom_site_aniso_U_22
    _atom_site_aniso_U_33
    _atom_site_aniso_U_12
    _atom_site_aniso_U_13
    _atom_site_aniso_U_23
    Cd1 0.0339(2) 0.0185(2) 0.0330(2) -0.00127(9) -0.00124(13) -0.00016(9)
    Cl1 0.0291(5) 0.0343(5) 0.0368(5) -0.0095(4) 0.0048(4) -0.0071(4)
    Cl2 0.0386(6) 0.0319(5) 0.0468(6) 0.0149(4) 0.0129(5) 0.0112(4)
    N1 0.0334(17) 0.0234(15) 0.0358(18) -0.0003(13) 0.0009(13) -0.0044(13)
    N2 0.044(2) 0.0264(18) 0.047(2) -0.0092(15) 0.0150(16) -0.0079(16)
    N3 0.0334(17) 0.0297(17) 0.0320(17) 0.0002(14) 0.0049(13) 0.0043(14)
    N4 0.048(2) 0.0257(17) 0.052(2) 0.0143(15) 0.0236(19) 0.0099(16)
    C1 0.0300(18) 0.0227(16) 0.031(2) -0.0048(15) 0.0129(15) -0.0025(15)
    C2 0.031(2) 0.047(3) 0.044(2) 0.0051(19) -0.0024(17) -0.008(2)
    C3 0.037(2) 0.053(3) 0.046(3) -0.015(2) 0.0044(18) -0.010(2)
    C4 0.0311(19) 0.0236(19) 0.037(2) 0.0067(16) 0.0151(15) 0.0047(16)
    C5 0.030(2) 0.054(3) 0.038(2) 0.0056(18) 0.0020(17) 0.0118(19)
    C6 0.043(3) 0.057(3) 0.048(3) 0.023(2) 0.013(2) 0.019(2)
_geom_special_details
;
 All esds (except the esd in the dihedral angle between two l.s. planes)
 are estimated using the full covariance matrix.  The cell esds are taken
 into account individually in the estimation of esds in distances, angles
 and torsion angles; correlations between esds in cell parameters are only
 used when they are defined by crystal symmetry.  An approximate (isotropic)
 treatment of cell esds is used for estimating esds involving l.s. planes.
;
loop_
    _geom_bond_atom_site_label_1
    _geom_bond_atom_site_label_2
    _geom_bond_site_symmetry_2
    _geom_bond_distance
    _geom_bond_publ_flag
    Cd1 N1 . 2.323(3) ?
    Cd1 N3 . 2.342(4) ?
    Cd1 Cl1 . 2.5271(11) ?
    Cd1 Cl2 . 2.6001(12) ?
    Cd1 Cl1 4_556 2.6944(13) ?
    Cd1 Cl2 4 2.8150(14) ?
    N1 C1 . 1.320(5) ?
    N1 C2 . 1.365(5) ?
    N2 C1 . 1.342(5) ?
    N2 C3 . 1.360(7) ?
    N2 H7 . 0.8600 ?
    N3 C4 . 1.321(6) ?
    N3 C5 . 1.365(5) ?
    N4 C4 . 1.343(5) ?
    N4 C6 . 1.354(7) ?
    N4 H8 . 0.8600 ?
    C1 C4 . 1.450(6) ?
    C2 C3 . 1.348(8) ?
    C2 H2 . 0.9300 ?
    C3 H3 . 0.9300 ?
    C5 C6 . 1.348(7) ?
    C5 H5 . 0.9300 ?
    C6 H6 . 0.9300 ?
loop_
    _geom_angle_atom_site_label_1
    _geom_angle_atom_site_label_2
    _geom_angle_atom_site_label_3
    _geom_angle_site_symmetry_1
    _geom_angle_site_symmetry_3
    _geom_angle
    _geom_angle_publ_flag
    N1 Cd1 N3 . . 72.61(11) ?
    N1 Cd1 Cl1 . . 163.82(9) ?
    N3 Cd1 Cl1 . . 98.98(9) ?
    N1 Cd1 Cl2 . . 91.80(9) ?
    N3 Cd1 Cl2 . . 160.47(9) ?
    Cl1 Cd1 Cl2 . . 98.87(5) ?
    N1 Cd1 Cl1 . 4_556 99.64(9) ?
    N3 Cd1 Cl1 . 4_556 87.70(8) ?
    Cl1 Cd1 Cl1 . 4_556 93.69(4) ?
    Cl2 Cd1 Cl1 . 4_556 83.31(4) ?
    N1 Cd1 Cl2 . 4 84.49(9) ?
    N3 Cd1 Cl2 . 4 93.59(8) ?
    Cl1 Cd1 Cl2 . 4 82.24(4) ?
    Cl2 Cd1 Cl2 . 4 96.60(4) ?
    Cl1 Cd1 Cl2 4_556 4 175.87(3) ?
    Cd1 Cl1 Cd1 . 4 99.20(4) ?
    Cd1 Cl2 Cd1 . 4_556 94.46(4) ?
    C1 N1 C2 . . 105.6(4) ?
    C1 N1 Cd1 . . 114.5(3) ?
    C2 N1 Cd1 . . 139.8(3) ?
    C1 N2 C3 . . 107.6(4) ?
    C1 N2 H7 . . 126.2 ?
    C3 N2 H7 . . 126.2 ?
    C4 N3 C5 . . 105.6(4) ?
    C4 N3 Cd1 . . 113.3(3) ?
    C5 N3 Cd1 . . 141.1(3) ?
    C4 N4 C6 . . 107.8(4) ?
    C4 N4 H8 . . 126.1 ?
    C6 N4 H8 . . 126.1 ?
    N1 C1 N2 . . 110.7(4) ?
    N1 C1 C4 . . 119.3(3) ?
    N2 C1 C4 . . 130.0(4) ?
    C3 C2 N1 . . 109.9(4) ?
    C3 C2 H2 . . 125.0 ?
    N1 C2 H2 . . 125.0 ?
    C2 C3 N2 . . 106.1(4) ?
    C2 C3 H3 . . 127.0 ?
    N2 C3 H3 . . 127.0 ?
    N3 C4 N4 . . 110.5(4) ?
    N3 C4 C1 . . 120.3(3) ?
    N4 C4 C1 . . 129.1(4) ?
    C6 C5 N3 . . 109.9(5) ?
    C6 C5 H5 . . 125.1 ?
    N3 C5 H5 . . 125.1 ?
    C5 C6 N4 . . 106.2(4) ?
    C5 C6 H6 . . 126.9 ?
    N4 C6 H6 . . 126.9 ?
loop_
    _geom_torsion_atom_site_label_1
    _geom_torsion_atom_site_label_2
    _geom_torsion_atom_site_label_3
    _geom_torsion_atom_site_label_4
    _geom_torsion_site_symmetry_1
    _geom_torsion_site_symmetry_2
    _geom_torsion_site_symmetry_3
    _geom_torsion_site_symmetry_4
    _geom_torsion
    _geom_torsion_publ_flag
    N1 Cd1 Cl1 Cd1 . . . 4 41.8(3) ?
    N3 Cd1 Cl1 Cd1 . . . 4 99.06(9) ?
    Cl2 Cd1 Cl1 Cd1 . . . 4 -88.90(4) ?
    Cl1 Cd1 Cl1 Cd1 4_556 . . 4 -172.70(4) ?
    Cl2 Cd1 Cl1 Cd1 4 . . 4 6.62(3) ?
    N1 Cd1 Cl2 Cd1 . . . 4_556 93.14(9) ?
    N3 Cd1 Cl2 Cd1 . . . 4_556 56.8(3) ?
    Cl1 Cd1 Cl2 Cd1 . . . 4_556 -99.06(4) ?
    Cl1 Cd1 Cl2 Cd1 4_556 . . 4_556 -6.35(3) ?
    Cl2 Cd1 Cl2 Cd1 4 . . 4_556 177.80(3) ?
    N3 Cd1 N1 C1 . . . . 0.5(3) ?
    Cl1 Cd1 N1 C1 . . . . 61.0(5) ?
    Cl2 Cd1 N1 C1 . . . . -167.6(3) ?
    Cl1 Cd1 N1 C1 4_556 . . . -84.0(3) ?
    Cl2 Cd1 N1 C1 4 . . . 96.0(3) ?
    N3 Cd1 N1 C2 . . . . -177.4(5) ?
    Cl1 Cd1 N1 C2 . . . . -116.8(4) ?
    Cl2 Cd1 N1 C2 . . . . 14.6(4) ?
    Cl1 Cd1 N1 C2 4_556 . . . 98.1(4) ?
    Cl2 Cd1 N1 C2 4 . . . -81.9(4) ?
    N1 Cd1 N3 C4 . . . . -0.7(2) ?
    Cl1 Cd1 N3 C4 . . . . -166.5(2) ?
    Cl2 Cd1 N3 C4 . . . . 37.6(4) ?
    Cl1 Cd1 N3 C4 4_556 . . . 100.1(3) ?
    Cl2 Cd1 N3 C4 4 . . . -83.8(3) ?
    N1 Cd1 N3 C5 . . . . -178.7(5) ?
    Cl1 Cd1 N3 C5 . . . . 15.5(5) ?
    Cl2 Cd1 N3 C5 . . . . -140.3(4) ?
    Cl1 Cd1 N3 C5 4_556 . . . -77.8(4) ?
    Cl2 Cd1 N3 C5 4 . . . 98.2(4) ?
    C2 N1 C1 N2 . . . . -1.1(5) ?
    Cd1 N1 C1 N2 . . . . -179.6(2) ?
    C2 N1 C1 C4 . . . . 178.4(4) ?
    Cd1 N1 C1 C4 . . . . -0.2(4) ?
    C3 N2 C1 N1 . . . . 0.8(5) ?
    C3 N2 C1 C4 . . . . -178.6(4) ?
    C1 N1 C2 C3 . . . . 1.0(5) ?
    Cd1 N1 C2 C3 . . . . 178.9(3) ?
    N1 C2 C3 N2 . . . . -0.5(5) ?
    C1 N2 C3 C2 . . . . -0.1(5) ?
    C5 N3 C4 N4 . . . . -1.1(4) ?
    Cd1 N3 C4 N4 . . . . -179.7(3) ?
    C5 N3 C4 C1 . . . . 179.6(4) ?
    Cd1 N3 C4 C1 . . . . 0.9(4) ?
    C6 N4 C4 N3 . . . . 1.5(5) ?
    C6 N4 C4 C1 . . . . -179.2(4) ?
    N1 C1 C4 N3 . . . . -0.5(6) ?
    N2 C1 C4 N3 . . . . 178.8(4) ?
    N1 C1 C4 N4 . . . . -179.8(4) ?
    N2 C1 C4 N4 . . . . -0.5(7) ?
    C4 N3 C5 C6 . . . . 0.3(5) ?
    Cd1 N3 C5 C6 . . . . 178.3(3) ?
    N3 C5 C6 N4 . . . . 0.6(6) ?
    C4 N4 C6 C5 . . . . -1.2(5) ?
loop_
    _geom_hbond_atom_site_label_D
    _geom_hbond_atom_site_label_H
    _geom_hbond_atom_site_label_A
    _geom_hbond_site_symmetry_A
    _geom_hbond_distance_DH
    _geom_hbond_distance_HA
    _geom_hbond_distance_DA
    _geom_hbond_angle_DHA
    N2 H7 Cl2 1_565 0.86 2.32 3.174(4) 172.2
    N4 H8 Cl1 1_565 0.86 2.63 3.237(4) 128.5
_iucr_refine_instructions_details
;
TITL DJ3315 in P1                New: P21/c
CELL  0.71073  14.9770   8.7770   7.1600   90.000   97.900   90.000
ZERR     4.00   0.0050   0.0030   0.0030    0.000    0.005    0.000
LATT   1
SYMM  - X, 1/2 + Y, 1/2 - Z
SFAC  C    H    CD   CL   N
UNIT  24 24 4 8 16
MERG   2
EXTI    0.04384
eqiv $1 x, y+1, z
htab N2 Cl2_$1
htab N4 Cl1_$1
FMAP   2
PLAN   20
SIZE     0.170   0.210   0.260
ACTA
HTAB    2.00000
BOND   $H
CONF
WGHT     0.06760     0.45510
L.S.   5
TEMP    23.00
FVAR     0.42034
CD1   3    0.236133   -0.151211    0.091503    11.00000    0.03387    0.01849 =
         0.03300   -0.00016   -0.00124   -0.00127
CL1   4    0.135055   -0.324408   -0.126337    11.00000    0.02909    0.03428 =
         0.03683   -0.00713    0.00479   -0.00954
CL2   4    0.334180   -0.357353    0.283242    11.00000    0.03863    0.03190 =
         0.04679    0.01122    0.01293    0.01493
N1    5    0.333411    0.041838    0.212170    11.00000    0.03342    0.02339 =
         0.03583   -0.00435    0.00089   -0.00026
N2    5    0.361721    0.285351    0.252905    11.00000    0.04360    0.02635 =
         0.04682   -0.00788    0.01499   -0.00922
AFIX  43
H7    2    0.354497    0.382562    0.249223    11.00000   -1.20000
AFIX   0
N3    5    0.163585    0.081030    0.012728    11.00000    0.03340    0.02974 =
         0.03204    0.00433    0.00491    0.00025
N4    5    0.166882    0.330196    0.027122    11.00000    0.04797    0.02565 =
         0.05188    0.00992    0.02355    0.01429
AFIX  43
H8    2    0.186269    0.421261    0.051459    11.00000   -1.20000
AFIX   0
C1    1    0.301359    0.180880    0.179916    11.00000    0.03000    0.02267 =
         0.03098   -0.00253    0.01288   -0.00475
C2    1    0.418267    0.060101    0.306824    11.00000    0.03149    0.04689 =
         0.04400   -0.00779   -0.00245    0.00511
AFIX  43
H2    2    0.457721   -0.018859    0.346803    11.00000   -1.20000
AFIX   0
C3    1    0.436403    0.209579    0.333763    11.00000    0.03697    0.05334 =
         0.04589   -0.00974    0.00443   -0.01450
AFIX  43
H3    2    0.489270    0.252247    0.395192    11.00000   -1.20000
AFIX   0
C4    1    0.212042    0.200760    0.075813    11.00000    0.03106    0.02357 =
         0.03719    0.00468    0.01506    0.00668
C5    1    0.084232    0.138276   -0.076273    11.00000    0.03001    0.05395 =
         0.03837    0.01178    0.00200    0.00563
AFIX  43
H5    2    0.036456    0.080100   -0.134580    11.00000   -1.20000
AFIX   0
C6    1    0.085406    0.291639   -0.067099    11.00000    0.04345    0.05685 =
         0.04816    0.01927    0.01316    0.02304
AFIX  43
H6    2    0.039471    0.357704   -0.115727    11.00000   -1.20000
AFIX   0
HKLF 4  1.0  0.00  0.00 -1.00  0.00 -1.00  0.00 -1.00  0.00  0.00
END
;
