# Supplementary material for: Crystal structure and fluorescence properties of catena-poly[[(2,2′-bi-1H-imidazole-κ2 N,N′)cadmium]-di-μ-chlorido]
Source: Acta Crystallogr E Crystallogr Commun. 2016 Sep 9;72(Pt 10):1421–4. doi: 10.1107/S2056989016013736 (PMC5050768; doi:10.1107/S2056989016013736)
Supplement: Supplementary file 2 [file e-72-01421-Isup2.hkl]

# 
# h,k,l, Fc-squared, Fo-squared, sigma(Fo-squared) and status flag 
# 
data_I
_shelx_title ' DJ3315 in P1                New: P21/c' 
_shelx_refln_list_code          4 
_shelx_F_calc_maximum      375.20 
_exptl_crystal_F_000       608.00 
_reflns_d_resolution_high  0.7499 
 
loop_ 
 _symmetry_equiv_pos_as_xyz 
 'x, y, z' 
 '-x, y+1/2, -z+1/2' 
 '-x, -y, -z' 
 'x, -y-1/2, z-1/2' 
 
_cell_length_a    14.9770 
_cell_length_b     8.7770 
_cell_length_c     7.1600 
_cell_angle_alpha  90.000 
_cell_angle_beta   97.900 
_cell_angle_gamma  90.000 
 
_shelx_F_squared_multiplier     1.000 
 
loop_ 
 _refln_index_h 
 _refln_index_k 
 _refln_index_l 
 _refln_F_squared_calc 
 _refln_F_squared_meas 
 _refln_F_squared_sigma 
 _refln_observed_status 
   3   0   0     1907.63     1704.75     63.45 o 
   4   0   0       88.51       72.28      5.44 o 
   5   0   0      598.08      587.39     23.99 o 
   6   0   0     1847.34     1774.22     67.37 o 
   7   0   0     3946.43     4130.27    152.62 o 
   8   0   0     3693.32     3296.43    123.20 o 
   9   0   0    12199.95    13357.33    485.26 o 
  10   0   0     8365.69     9026.02    452.15 o 
  11   0   0     8238.05     9050.60    334.07 o 
  12   0   0     3477.63     3989.10    153.08 o 
  13   0   0     2833.89     2950.11    142.99 o 
  14   0   0        0.89       26.46     11.37 o 
  15   0   0      842.89      842.21     42.32 o 
  16   0   0        0.57       12.89     11.65 o 
  17   0   0      633.30      737.08     55.27 o 
  18   0   0       14.70       43.68     15.92 o 
  19   0   0     1437.78     1362.24     89.42 o 
   1   1   0    10294.69    10698.63    405.46 o 
   2   1   0      811.91      858.13     33.74 o 
   3   1   0    22159.28    22591.42    789.22 o 
   4   1   0      201.30      213.29      7.32 o 
   5   1   0     2186.37     2104.66     56.51 o 
   6   1   0      179.02      165.75      5.82 o 
   7   1   0     7510.09     7616.23    242.46 o 
   8   1   0     3188.83     3079.61     92.19 o 
   9   1   0    10866.71    11863.69    304.28 o 
  10   1   0    10134.44    11217.94    330.55 o 
  11   1   0     1648.24     1749.39     58.47 o 
  12   1   0     4408.58     4905.48    150.76 o 
  13   1   0      305.01      365.11     21.42 o 
  14   1   0       29.59       34.55      5.90 o 
  15   1   0      300.89      301.74     17.72 o 
  16   1   0      140.15      169.90     13.78 o 
  17   1   0       22.99       16.06      9.09 o 
  18   1   0     1238.37     1251.94     58.54 o 
  19   1   0       14.88       72.53     13.63 o 
   0   2   0    22386.91    19695.94   2902.19 o 
   1   2   0      799.46      839.48     33.93 o 
   2   2   0     4046.01     4032.10    106.83 o 
   3   2   0     1147.60     1191.55     33.21 o 
   4   2   0      113.97      150.63     10.88 o 
   5   2   0        0.19       11.48      4.81 o 
   6   2   0     1221.85     1295.44     32.64 o 
   7   2   0      529.58      562.72     16.93 o 
   8   2   0     1820.46     1827.20     45.56 o 
   9   2   0     1055.57     1088.40     28.67 o 
  10   2   0      636.60      664.95     26.35 o 
  11   2   0      456.81      518.08     22.50 o 
  12   2   0       45.71       52.48      7.41 o 
  13   2   0      412.12      464.06     22.14 o 
  14   2   0      147.66      160.78     19.32 o 
  15   2   0      135.01      162.85     18.70 o 
  16   2   0       67.73       52.21     12.64 o 
  17   2   0       54.29       79.66     10.93 o 
  18   2   0       64.69       78.85     13.80 o 
  19   2   0      252.87      286.47     35.06 o 
   1   3   0     2317.26     2322.39     63.95 o 
   2   3   0      864.29      894.47     25.66 o 
   3   3   0     2395.13     2315.67     63.03 o 
   4   3   0       56.33       62.54      3.98 o 
   5   3   0     1635.59     1658.62     40.95 o 
   6   3   0      700.03      683.26     18.83 o 
   7   3   0      473.57      492.07     14.71 o 
   8   3   0     2005.89     2196.98     54.54 o 
   9   3   0      241.08      242.93      9.21 o 
  10   3   0      439.12      459.18     17.62 o 
  11   3   0       76.52       66.40      7.98 o 
  12   3   0      214.95      228.59     15.57 o 
  13   3   0        1.01        5.16      5.05 o 
  14   3   0      309.05      337.79     21.43 o 
  15   3   0       10.74       21.13      9.33 o 
  16   3   0       39.61       34.64     11.51 o 
  17   3   0        0.59       -4.19      8.41 o 
  18   3   0       12.53        8.25     10.14 o 
  19   3   0        4.67        0.67      9.83 o 
   0   4   0    22144.32    19689.34   2129.88 o 
   1   4   0      727.87      699.32     18.61 o 
   2   4   0    15715.63    14603.91    382.13 o 
   3   4   0      384.74      401.41     13.57 o 
   4   4   0     4297.32     4039.93    109.01 o 
   5   4   0      320.01      293.39     14.59 o 
   6   4   0     1411.15     1372.14     35.09 o 
   7   4   0     1662.97     1572.85     43.90 o 
   8   4   0     1912.45     1858.04     53.86 o 
   9   4   0     3030.85     2909.22     94.53 o 
  10   4   0     2388.99     2439.84     80.92 o 
  11   4   0     3088.65     3248.70    130.55 o 
  12   4   0     1687.05     1828.60     80.47 o 
  13   4   0     1607.15     1776.00     79.70 o 
  14   4   0      359.75      365.80     27.19 o 
  15   4   0      418.80      504.43     33.83 o 
  16   4   0        1.35       -0.41      8.25 o 
  17   4   0      361.21      407.65     61.17 o 
  18   4   0       11.49       17.10     11.04 o 
   1   5   0    28539.89    26206.53    926.33 o 
   2   5   0      110.88      139.47      6.67 o 
   3   5   0     7533.45     6853.37    182.32 o 
   4   5   0      514.08      492.88     16.83 o 
   5   5   0     1974.01     1788.11     51.32 o 
   6   5   0     1537.67     1476.47     43.62 o 
   7   5   0     3223.00     2968.02     83.11 o 
   8   5   0     4127.82     4002.94    110.51 o 
   9   5   0     5480.75     5306.76    166.77 o 
  10   5   0     7617.99     7494.04    286.53 o 
  11   5   0     3670.77     3879.09    154.74 o 
  12   5   0     2987.11     3127.36    165.47 o 
  13   5   0      457.21      510.85     33.03 o 
  14   5   0      325.84      315.13     25.80 o 
  15   5   0        4.56       12.19      8.83 o 
  16   5   0      373.28      397.53     42.81 o 
  17   5   0        0.38        2.73      9.23 o 
   0   6   0    17079.89    15471.76    837.42 o 
   1   6   0      395.41      411.59     15.29 o 
   2   6   0    10112.48     9434.24    296.04 o 
   3   6   0      554.07      531.46     18.09 o 
   4   6   0     2122.32     2129.20     60.41 o 
   5   6   0       50.07       58.40     11.90 o 
   6   6   0     1322.13     1195.45     36.87 o 
   7   6   0      805.02      718.46     24.66 o 
   8   6   0     3106.89     2959.39     88.01 o 
   9   6   0     3084.20     2914.07     96.39 o 
  10   6   0     2101.55     2066.83     71.60 o 
  11   6   0     2669.38     2559.28    108.07 o 
  12   6   0      267.49      291.17     37.16 o 
  13   6   0     1007.37     1058.82     55.48 o 
  14   6   0       26.28       23.07     10.99 o 
  15   6   0      188.13      185.30     22.02 o 
  16   6   0       16.48        9.01     11.26 o 
   1   7   0      785.13      722.04     28.64 o 
   2   7   0      977.53      880.68     33.85 o 
   3   7   0      147.91      148.16     10.30 o 
   4   7   0      344.47      346.25     17.22 o 
   5   7   0      189.01      178.04     11.75 o 
   6   7   0        6.88        5.19      3.77 o 
   7   7   0     1509.03     1346.23     50.09 o 
   8   7   0       32.81       41.55     12.67 o 
   9   7   0     1814.33     1715.47     61.22 o 
  10   7   0      322.13      304.43     17.92 o 
  11   7   0      142.60      137.54     18.02 o 
  12   7   0      294.47      270.29     24.07 o 
  13   7   0       74.12       62.59     14.20 o 
  14   7   0        7.12        8.08      9.55 o 
  15   7   0        0.15       -5.53      9.64 o 
   0   8   0       43.48       30.76      6.65 o 
   1   8   0       98.04       89.12      8.57 o 
   2   8   0      176.93      208.85     21.08 o 
   3   8   0      399.11      390.50     19.51 o 
   4   8   0      879.70      772.13     32.09 o 
   5   8   0       24.60       21.50      5.58 o 
   6   8   0      195.07      176.32     13.08 o 
   7   8   0      863.93      842.78     35.28 o 
   8   8   0        0.03       -1.47      3.80 o 
   9   8   0      169.26      177.39     17.76 o 
  10   8   0       18.26       26.76      8.87 o 
  11   8   0       18.07       39.97     19.61 o 
  12   8   0      290.61      209.73     39.45 o 
  13   8   0       84.03       78.69     29.57 o 
  14   8   0      180.14      114.73     35.13 o 
   1   9   0     4434.93     4212.92    139.22 o 
   2   9   0       52.45       49.83      7.69 o 
   3   9   0     2748.97     2529.14     87.78 o 
   4   9   0      142.64      123.37     11.14 o 
   5   9   0     1037.99      968.66     39.64 o 
   6   9   0      711.86      637.07     33.01 o 
   7   9   0      205.80      222.36     15.59 o 
   8   9   0     1029.22      988.46     52.14 o 
   9   9   0      320.32      349.37     27.09 o 
  10   9   0      803.53      742.69     44.35 o 
  11   9   0      658.90      666.00     69.46 o 
  12   9   0      530.14      464.07     60.95 o 
   0  10   0     3819.22     3731.71    219.50 o 
   1  10   0        7.01       31.33      9.19 o 
   2  10   0     3125.38     2951.70    102.07 o 
   3  10   0        0.28        8.67      5.69 o 
   4  10   0     1636.50     1437.44     55.55 o 
   5  10   0      275.22      263.43     17.87 o 
   6  10   0      800.33      753.40     34.43 o 
   7  10   0      901.01      817.83     36.69 o 
   8  10   0      731.70      734.53     47.33 o 
   9  10   0     1081.54     1005.93     55.59 o 
  10  10   0      980.63      948.13     54.38 o 
   1  11   0     2281.29     2361.23    105.32 o 
   2  11   0        6.82       37.09     10.62 o 
   3  11   0     1213.07     1145.20     47.53 o 
   4  11   0       74.90       64.99     12.62 o 
   5  11   0      735.52      648.99     39.51 o 
   6  11   0      389.04      340.15     26.89 o 
 -19   1   1      204.74      172.59     18.75 o 
 -18   1   1      259.49      253.34     17.99 o 
 -17   1   1      655.46      708.62     31.83 o 
 -16   1   1      327.30      361.20     31.59 o 
 -15   1   1      722.77      757.96     31.70 o 
 -14   1   1        6.91       11.87      5.37 o 
 -13   1   1      697.01      773.54     31.38 o 
 -12   1   1        0.43        0.91      4.08 o 
 -11   1   1     1004.75     1130.11     44.43 o 
 -10   1   1       35.40       52.04      7.37 o 
  -9   1   1     2997.81     2901.26    128.36 o 
  -8   1   1      806.88      846.44     35.55 o 
  -7   1   1     9217.03    10156.97    298.36 o 
  -6   1   1     2371.97     2456.63     74.25 o 
  -5   1   1     5937.04     6537.42    191.87 o 
  -4   1   1      780.99      860.46     26.80 o 
  -3   1   1      887.25     1003.09     26.85 o 
  -2   1   1     5840.32     6612.52    344.61 o 
  -1   1   1     5976.63     6520.92    606.83 o 
   0   1   1     8322.20     8544.07    537.62 o 
   1   1   1     3512.00     3740.78     98.87 o 
   2   1   1    13379.38    14130.81    437.02 o 
   3   1   1     1048.03     1017.24     25.08 o 
   4   1   1    15180.58    15382.57    749.20 o 
   5   1   1      637.33      641.27     17.14 o 
   6   1   1     1884.98     1657.57     43.14 o 
   7   1   1      114.13      125.51      6.20 o 
   8   1   1      740.36      684.68     19.03 o 
   9   1   1      147.77      151.08      7.33 o 
  10   1   1     2940.71     2929.32     81.25 o 
  11   1   1      239.80      254.54     12.12 o 
  12   1   1     2602.06     2670.81     86.33 o 
  13   1   1     1116.17     1204.31     44.30 o 
  14   1   1      814.36      939.40     55.86 o 
  15   1   1      619.64      656.80     35.10 o 
  16   1   1      160.09      194.51     45.46 o 
  17   1   1       61.54       67.92     12.59 o 
  18   1   1       22.07       20.76     10.20 o 
  19   1   1       58.58       64.33     13.43 o 
 -19   2   1      497.14      466.99     26.20 o 
 -18   2   1     1462.44     1448.46     59.25 o 
 -17   2   1      638.47      723.74     32.73 o 
 -16   2   1     2766.45     2920.80     96.78 o 
 -15   2   1      122.40      136.67     12.25 o 
 -14   2   1     1152.64     1378.93     87.60 o 
 -13   2   1       13.19       20.20      7.52 o 
 -12   2   1      417.01      506.21     26.61 o 
 -11   2   1      273.61      307.93     18.01 o 
 -10   2   1     5781.09     6447.76    194.75 o 
  -9   2   1     1444.57     1501.80     43.43 o 
  -8   2   1    22151.16    25110.72    578.94 o 
  -7   2   1     2426.72     2495.99     66.68 o 
  -6   2   1    22134.79    24450.01    702.70 o 
  -5   2   1     5218.25     5533.34    129.38 o 
  -4   2   1     9402.63    10534.59    304.78 o 
  -3   2   1      747.40      709.39     18.11 o 
  -2   2   1      711.93      682.49     19.71 o 
  -1   2   1      664.36      634.16     49.80 o 
   0   2   1     1395.10     1315.28     52.73 o 
   1   2   1    29977.81    28089.64   1733.24 o 
   2   2   1     6038.42     6042.49    159.16 o 
   3   2   1    46624.35    47164.52   1579.04 o 
   4   2   1      481.86      513.47     13.99 o 
   5   2   1    22449.99    22636.20    520.61 o 
   6   2   1      121.52      116.43      6.24 o 
   7   2   1     6125.81     6140.82    163.75 o 
   8   2   1      506.53      495.56     14.97 o 
   9   2   1     1986.36     1862.26     52.78 o 
  10   2   1      227.08      221.13     12.23 o 
  11   2   1     4246.61     4343.16    134.06 o 
  12   2   1     1696.77     1787.56     61.20 o 
  13   2   1     5113.91     5415.91    167.23 o 
  14   2   1     1802.62     2036.21     69.68 o 
  15   2   1     1590.38     1608.65     58.09 o 
  16   2   1      705.44      676.99     36.50 o 
  17   2   1      208.50      207.61     22.72 o 
  18   2   1       88.87       95.48     14.75 o 
  19   2   1       90.57       62.04     18.59 o 
 -19   3   1      498.15      479.15     42.77 o 
 -18   3   1      384.76      392.61     30.22 o 
 -17   3   1     2258.46     2487.01    107.87 o 
 -16   3   1      465.07      463.92     31.33 o 
 -15   3   1     2227.02     2521.11    136.68 o 
 -14   3   1      308.71      376.46     20.22 o 
 -13   3   1      401.41      500.90     23.44 o 
 -12   3   1      200.63      228.16     17.20 o 
 -11   3   1      971.39     1133.65     41.63 o 
 -10   3   1       87.77      316.76     18.34 o 
  -9   3   1     9541.37    10431.25    270.50 o 
  -8   3   1     2580.69     2833.25     69.45 o 
  -7   3   1    24997.22    28528.48    729.70 o 
  -6   3   1    11199.70    11845.78    274.50 o 
  -5   3   1    17680.14    19606.15    574.47 o 
  -4   3   1     4878.25     5223.04    122.10 o 
  -3   3   1     2778.28     2828.06     76.26 o 
  -2   3   1      681.02      651.66     19.37 o 
  -1   3   1     1466.13     1488.00     40.82 o 
   0   3   1     8024.38     7690.78    180.62 o 
   1   3   1     6340.98     6165.26    145.75 o 
   2   3   1    42942.34    36504.74   1891.68 o 
   3   3   1     6986.78     6991.17    184.77 o 
   4   3   1    38893.31    38954.76   1191.62 o 
   5   3   1     1390.45     1525.69     37.94 o 
   6   3   1     7756.36     7723.42    203.98 o 
   7   3   1       90.96       98.68      8.36 o 
   8   3   1     1225.45     1167.64     31.00 o 
   9   3   1      314.34      326.89     12.66 o 
  10   3   1     3007.17     2754.11     76.15 o 
  11   3   1     1789.65     1770.26     60.33 o 
  12   3   1     5462.39     5526.85    170.17 o 
  13   3   1     3140.98     3327.54    107.26 o 
  14   3   1     2777.07     3018.78    124.30 o 
  15   3   1      854.74      828.52    125.20 o 
  16   3   1      346.64      300.31     24.75 o 
  17   3   1       98.78       99.05     15.57 o 
  18   3   1      140.41      119.45     22.77 o 
 -18   4   1      438.66      475.76     34.49 o 
 -17   4   1      462.31      541.77     55.01 o 
 -16   4   1     1241.95     1360.11    110.81 o 
 -15   4   1       14.53       28.15     12.50 o 
 -14   4   1     1180.62     1309.35     63.44 o 
 -13   4   1      433.17      479.05     53.32 o 
 -12   4   1      384.60      404.96     26.95 o 
 -11   4   1       86.76      121.40     18.57 o 
 -10   4   1     1095.87     1177.24     55.06 o 
  -9   4   1       58.20       68.08      7.03 o 
  -8   4   1     6085.11     6209.48    183.20 o 
  -7   4   1      375.08      334.58     11.34 o 
  -6   4   1     4054.66     3871.25     92.77 o 
  -5   4   1     1061.61      957.71     25.21 o 
  -4   4   1      460.70      428.81     14.77 o 
  -3   4   1      768.27      767.28     23.57 o 
  -2   4   1     1757.20     1824.77     50.54 o 
  -1   4   1     2304.50     2367.54     64.30 o 
   0   4   1     3946.28     3963.85     94.72 o 
   1   4   1     6277.93     5822.67    138.23 o 
   2   4   1     1206.11     1115.14     28.59 o 
   3   4   1     7966.57     7221.74    191.07 o 
   4   4   1      367.29      446.74     15.18 o 
   5   4   1     4541.12     4204.30     99.70 o 
   6   4   1      160.77      173.88      7.27 o 
   7   4   1      481.52      514.54     17.08 o 
   8   4   1      323.65      347.60     13.80 o 
   9   4   1     1321.10     1260.57     38.58 o 
  10   4   1      332.13      330.44     27.11 o 
  11   4   1     4840.54     4656.75    180.93 o 
  12   4   1       80.22       82.25     12.58 o 
  13   4   1     2087.32     2177.41     93.84 o 
  14   4   1     1176.71     1180.11     58.31 o 
  15   4   1      152.23      171.82     18.99 o 
  16   4   1      319.00      289.77     25.26 o 
  17   4   1        1.92        8.29      9.40 o 
  18   4   1        6.87        5.16      9.60 o 
 -18   5   1        2.80        2.69      9.95 o 
 -17   5   1       62.47       88.80     17.29 o 
 -16   5   1       81.36       74.80     16.05 o 
 -15   5   1       48.68       79.80     20.58 o 
 -14   5   1       28.10       22.59     11.60 o 
 -13   5   1       48.84       55.56     12.93 o 
 -12   5   1      298.61      294.38     27.29 o 
 -11   5   1        4.44       26.99     19.53 o 
 -10   5   1     1042.61     1036.16     44.85 o 
  -9   5   1        6.12        7.30      3.75 o 
  -8   5   1       20.81       29.25      4.36 o 
  -7   5   1      213.45      221.76     10.47 o 
  -6   5   1     1323.65     1382.88     41.43 o 
  -5   5   1      118.79      139.17     12.99 o 
  -4   5   1     1531.63     1595.23     46.07 o 
  -3   5   1      678.63      623.94     20.26 o 
  -2   5   1       11.89       15.60      2.64 o 
  -1   5   1       55.47       55.92      4.07 o 
   0   5   1      741.93      654.45     21.14 o 
   1   5   1     2521.74     2486.00     61.04 o 
   2   5   1      649.83      637.24     17.89 o 
   3   5   1      463.83      496.05     16.71 o 
   4   5   1      658.17      697.13     22.39 o 
   5   5   1      194.62      186.26      8.79 o 
   6   5   1      237.61      231.57     10.46 o 
   7   5   1      562.18      537.50     19.20 o 
   8   5   1        4.80       12.53      3.59 o 
   9   5   1       74.76       61.58      6.00 o 
  10   5   1       98.52       85.30      8.90 o 
  11   5   1        1.93       -5.53      5.53 o 
  12   5   1       53.72       89.35     40.80 o 
  13   5   1        0.21       37.90     27.71 o 
  14   5   1        0.10        3.83      8.21 o 
  15   5   1        3.49       11.68     10.49 o 
  16   5   1      131.27      162.28     20.55 o 
  17   5   1        3.15        1.88     10.03 o 
 -17   6   1       87.54       91.38     19.23 o 
 -16   6   1      128.31      182.91     68.79 o 
 -15   6   1      150.97      169.11     35.17 o 
 -14   6   1       41.50       44.12     26.97 o 
 -13   6   1      211.18      232.05     23.27 o 
 -12   6   1      920.54     1087.03     92.48 o 
 -11   6   1        5.88        7.27      8.12 o 
 -10   6   1     1151.33     1045.04     40.71 o 
  -9   6   1      455.57      474.43     24.93 o 
  -8   6   1      860.61      886.65     29.78 o 
  -7   6   1      267.80      283.08     12.76 o 
  -6   6   1     4270.48     4152.92    114.21 o 
  -5   6   1       19.57       47.28     12.27 o 
  -4   6   1     3379.98     3163.56     87.54 o 
  -3   6   1     1178.43     1123.55     40.72 o 
  -2   6   1      649.88      597.96     24.05 o 
  -1   6   1     2601.73     2455.54     81.36 o 
   0   6   1      495.36      469.34     16.88 o 
   1   6   1     3579.07     3386.13     94.87 o 
   2   6   1      193.10      203.86     11.57 o 
   3   6   1     5916.99     5679.06    152.57 o 
   4   6   1      585.46      564.21     20.68 o 
   5   6   1     2065.66     2035.61     58.47 o 
   6   6   1      515.44      498.58     18.38 o 
   7   6   1      889.50      854.25     28.20 o 
   8   6   1      357.53      303.33     13.69 o 
   9   6   1     1179.67     1099.31     35.62 o 
  10   6   1     1028.70      835.55     34.01 o 
  11   6   1      207.86      181.61     17.97 o 
  12   6   1      252.13      208.02     19.75 o 
  13   6   1      380.48      391.01     28.97 o 
  14   6   1      127.32      103.21     16.28 o 
  15   6   1      665.41      585.43     38.45 o 
  16   6   1      220.93      223.70     23.70 o 
 -15   7   1      750.51      829.75     50.43 o 
 -14   7   1      293.30      289.65     32.13 o 
 -13   7   1      457.93      508.33     35.87 o 
 -12   7   1        0.10       -4.68      7.57 o 
 -11   7   1      866.05      859.63     63.50 o 
 -10   7   1      421.68      400.80     21.35 o 
  -9   7   1     5545.09     5300.19    168.60 o 
  -8   7   1      921.55      886.74     32.90 o 
  -7   7   1     6322.60     6259.60    201.58 o 
  -6   7   1     1492.93     1472.79     53.51 o 
  -5   7   1     2871.59     2701.41     91.19 o 
  -4   7   1      842.26      833.17     32.94 o 
  -3   7   1     2107.87     2066.82     70.95 o 
  -2   7   1      909.74      877.99     33.81 o 
  -1   7   1      488.23      485.39     21.20 o 
   0   7   1     4290.06     4138.02    134.16 o 
   1   7   1      453.69      441.01     18.25 o 
   2   7   1     5915.28     5646.72    181.26 o 
   3   7   1     1785.70     1706.97     65.34 o 
   4   7   1     6602.83     6115.95    196.26 o 
   5   7   1      711.65      671.42     28.43 o 
   6   7   1     6921.32     6183.21    199.09 o 
   7   7   1       24.62       49.30      9.78 o 
   8   7   1     1641.15     1537.46     47.51 o 
   9   7   1       74.59       83.18      8.98 o 
  10   7   1      744.19      657.48     33.56 o 
  11   7   1      726.77      647.22     37.83 o 
  12   7   1     1938.36     1736.59     80.39 o 
  13   7   1      779.58      695.33     42.26 o 
  14   7   1     1336.84     1186.39     62.69 o 
  15   7   1      290.36      250.88     26.03 o 
 -14   8   1      626.29      764.84     83.63 o 
 -13   8   1       59.41       56.08     28.10 o 
 -12   8   1      630.95      624.72     68.28 o 
 -11   8   1        0.49      -12.38     12.38 o 
 -10   8   1     1304.34     1211.14     61.50 o 
  -9   8   1      408.65      393.71     27.36 o 
  -8   8   1     3028.10     2896.76    123.73 o 
  -7   8   1     1018.28      956.35     46.87 o 
  -6   8   1     6596.80     6290.92    203.52 o 
  -5   8   1      656.97      675.75     29.26 o 
  -4   8   1     4554.40     4315.37    141.82 o 
  -3   8   1      538.74      512.30     23.41 o 
  -2   8   1     1229.16     1186.82     44.58 o 
  -1   8   1     1712.06     1651.45     58.83 o 
   0   8   1      715.73      735.37     30.18 o 
   1   8   1     7016.45     6623.05    212.50 o 
   2   8   1      482.75      528.47     24.27 o 
   3   8   1    11164.48    10328.11    327.01 o 
   4   8   1      283.27      275.52     16.15 o 
   5   8   1     4174.05     3870.44    143.65 o 
   6   8   1      114.42      110.36     10.39 o 
   7   8   1      954.39      942.63     38.65 o 
   8   8   1       11.93        9.55      5.90 o 
   9   8   1     1258.92     1193.71     59.35 o 
  10   8   1      225.80      204.71     19.41 o 
  11   8   1     1795.24     1748.73    128.71 o 
  12   8   1      477.78      441.91     55.86 o 
  13   8   1     1969.93     1844.11    140.15 o 
 -12   9   1       26.22       31.96     23.54 o 
 -11   9   1      217.17      161.82     36.39 o 
 -10   9   1       36.44       21.94      9.85 o 
  -9   9   1     1155.75     1035.30     55.16 o 
  -8   9   1      105.41      127.85     15.88 o 
  -7   9   1     1601.39     1489.79     56.81 o 
  -6   9   1      932.56      874.51     36.98 o 
  -5   9   1      321.24      315.68     18.80 o 
  -4   9   1     1111.14     1067.24     42.47 o 
  -3   9   1       92.79       89.27      9.75 o 
  -2   9   1      626.32      605.58     27.39 o 
  -1   9   1      771.29      731.17     31.27 o 
   0   9   1      611.31      600.86     34.02 o 
   1   9   1     1493.87     1515.41     69.50 o 
   2   9   1     1180.74     1100.59     54.94 o 
   3   9   1      515.97      525.83     25.25 o 
   4   9   1     1722.04     1668.69     61.79 o 
   5   9   1        2.93        5.62      5.28 o 
   6   9   1      910.44      822.36     35.66 o 
   7   9   1       80.26       66.99      9.30 o 
   8   9   1      314.33      296.62     18.71 o 
   9   9   1       16.66       17.88      8.64 o 
  10   9   1      763.11      740.89     43.89 o 
  11   9   1       24.99       34.23     21.64 o 
  12   9   1     1041.05     1007.01     93.44 o 
 -10  10   1        6.28       15.81     10.57 o 
  -9  10   1      101.90      102.53     16.43 o 
  -8  10   1       58.08       81.55     14.56 o 
  -7  10   1       56.59       64.33      9.65 o 
  -6  10   1       10.66       11.71      6.44 o 
  -5  10   1      243.98      241.90     16.93 o 
  -4  10   1       23.21       24.71      7.07 o 
  -3  10   1        3.68        6.01      5.40 o 
  -2  10   1        1.07       -0.69      6.64 o 
  -1  10   1       73.80       75.77     12.09 o 
   0  10   1      141.96      179.98     17.78 o 
   1  10   1        4.94        4.03      6.32 o 
   2  10   1      138.80      114.56     19.14 o 
   3  10   1      124.79      110.23     11.38 o 
   4  10   1       26.76       28.29      7.32 o 
   5  10   1        9.43        2.49      5.22 o 
   6  10   1      206.40      193.93     15.37 o 
   7  10   1        8.71        2.51      5.97 o 
   8  10   1        8.71       13.70      8.77 o 
   9  10   1       42.72       35.98     11.46 o 
  -6  11   1        0.37       10.34      8.51 o 
  -5  11   1      621.08      571.53     35.96 o 
  -4  11   1        3.57       21.43     13.41 o 
  -3  11   1      472.39      412.99     40.24 o 
  -2  11   1      256.00      235.04     21.88 o 
  -1  11   1       28.27       26.81     10.14 o 
   0  11   1      689.11      653.68     38.97 o 
   1  11   1       34.33       15.27      8.84 o 
   2  11   1      509.81      478.51     31.58 o 
   3  11   1       30.58       24.81     13.24 o 
   4  11   1      475.29      463.25     43.86 o 
   5  11   1      316.35      270.40     35.70 o 
   6  11   1      593.03      621.18     59.11 o 
 -19   0   2        0.41       -4.28      7.36 o 
 -18   0   2      372.60      293.76     24.29 o 
 -17   0   2        5.33       19.74      9.13 o 
 -16   0   2     2804.18     3016.41    167.67 o 
 -15   0   2     2629.80     2910.56    161.11 o 
 -14   0   2     2869.75     3153.06    171.73 o 
 -13   0   2     6195.34     6777.22    347.56 o 
 -12   0   2     1677.97     1638.24     94.42 o 
 -11   0   2      663.97      603.36     41.35 o 
 -10   0   2      779.41      811.78     50.26 o 
  -9   0   2      159.47      174.84     16.01 o 
  -8   0   2      529.04      541.25     34.04 o 
  -7   0   2     5408.97     5955.97    218.22 o 
  -6   0   2      563.93      553.80     22.98 o 
  -5   0   2    30704.53    40163.85   1442.10 o 
  -4   0   2     1162.75     1347.45     51.60 o 
  -3   0   2   140775.33   166234.11  24914.29 o 
  -2   0   2     3672.02     3546.26    195.03 o 
  -1   0   2    48569.00    40676.63   2178.97 o 
   0   0   2      221.53      151.86     13.53 o 
   1   0   2      123.58      143.38     13.34 o 
   2   0   2     1399.72     1088.43     92.29 o 
   3   0   2     6895.19     6914.31    390.40 o 
   4   0   2    15227.43    16027.97    494.90 o 
   5   0   2     5894.37     5407.17    164.84 o 
   6   0   2    26329.21    30224.20    904.44 o 
   7   0   2     2552.61     2411.12     76.48 o 
   8   0   2     9491.03     9827.78    298.27 o 
   9   0   2     2836.74     2867.99    109.92 o 
  10   0   2     1619.09     1519.93     51.44 o 
  11   0   2      242.89      241.47     24.20 o 
  12   0   2     2588.23     2556.62    142.02 o 
  13   0   2       68.09       54.56     14.37 o 
  14   0   2     3666.63     3714.93    201.67 o 
  15   0   2      156.01      166.65     24.53 o 
  16   0   2     2606.90     2578.72    148.90 o 
  17   0   2      527.30      530.02     47.15 o 
  18   0   2      703.07      702.05     57.46 o 
 -19   1   2       36.84       25.71      8.60 o 
 -18   1   2       51.99       39.59      9.34 o 
 -17   1   2       96.70       97.40     12.12 o 
 -16   1   2      766.50      845.49     35.73 o 
 -15   1   2     1825.54     1947.14     67.67 o 
 -14   1   2     1916.54     2005.91     81.54 o 
 -13   1   2     2829.31     3033.76    116.39 o 
 -12   1   2     3355.82     3495.95    131.29 o 
 -11   1   2      263.67      244.90     16.18 o 
 -10   1   2     1893.60     1991.47     76.69 o 
  -9   1   2       39.67       70.22     35.44 o 
  -8   1   2     1727.75     1725.49     59.76 o 
  -7   1   2      290.29      326.58     10.58 o 
  -6   1   2    22492.54    28209.75    720.70 o 
  -5   1   2      122.31      145.84      5.87 o 
  -4   1   2    23005.92    28570.25    827.87 o 
  -3   1   2     1205.82     1269.43     36.99 o 
  -2   1   2       38.22       36.37      5.39 o 
  -1   1   2      545.30      515.87     23.30 o 
   0   1   2     3957.00     3706.32    144.42 o 
   1   1   2       13.19       12.17      2.02 o 
   2   1   2     7547.87     7431.34    287.82 o 
   3   1   2     2586.36     2472.67     59.12 o 
   4   1   2    10806.57    10613.79    281.35 o 
   5   1   2    12269.65    12214.17    295.60 o 
   6   1   2    10944.08    11807.81    251.36 o 
   7   1   2    13622.50    14459.53    307.57 o 
   8   1   2      766.45      777.11     19.82 o 
   9   1   2     4007.62     3924.61     95.02 o 
  10   1   2       62.55       53.94      4.60 o 
  11   1   2      180.41      181.94     12.40 o 
  12   1   2      692.99      614.88     26.64 o 
  13   1   2      947.04     1048.61     77.70 o 
  14   1   2        0.03        4.43      6.87 o 
  15   1   2     3214.96     3178.98    157.29 o 
  16   1   2      403.90      412.73     28.04 o 
  17   1   2     1260.72     1154.99     56.28 o 
  18   1   2      181.16      154.99     30.56 o 
 -19   2   2        6.99       -0.79      7.47 o 
 -18   2   2       28.12       21.59      8.58 o 
 -17   2   2       28.24       27.57      8.27 o 
 -16   2   2      612.21      631.49     39.32 o 
 -15   2   2        8.97        8.09      8.75 o 
 -14   2   2      246.32      271.49     24.05 o 
 -13   2   2      483.85      520.39     24.42 o 
 -12   2   2       10.45        7.83      5.52 o 
 -11   2   2      253.74      252.93     16.86 o 
 -10   2   2      108.78      141.30     14.63 o 
  -9   2   2      142.57      151.95     10.68 o 
  -8   2   2      177.64      190.55      8.97 o 
  -7   2   2      921.79      982.51     27.73 o 
  -6   2   2      227.13      254.71      8.93 o 
  -5   2   2     3933.27     4343.55    113.22 o 
  -4   2   2       12.24       21.54      2.98 o 
  -3   2   2     9195.01    10393.89    425.03 o 
  -2   2   2      890.15      995.20     32.73 o 
  -1   2   2     1604.62     1691.82     68.47 o 
   0   2   2      362.11      401.38     19.61 o 
   1   2   2       31.96       29.93      4.09 o 
   2   2   2        0.32        8.99      3.99 o 
   3   2   2     3238.00     3301.37     78.34 o 
   4   2   2     1971.76     1941.29     47.42 o 
   5   2   2     2575.23     2530.44     61.08 o 
   6   2   2     3890.68     3913.28     93.39 o 
   7   2   2      111.44       93.50      5.24 o 
   8   2   2      251.40      227.04     13.48 o 
   9   2   2      103.28       90.56      5.55 o 
  10   2   2       22.14       25.52      5.88 o 
  11   2   2      114.33       84.06      8.87 o 
  12   2   2      631.65      535.63     38.02 o 
  13   2   2       41.45       35.31      7.72 o 
  14   2   2      581.82      601.75     33.51 o 
  15   2   2        9.00        0.88      7.22 o 
  16   2   2      328.56      370.83     26.46 o 
  17   2   2       32.49       13.15      9.22 o 
  18   2   2       31.69       32.89     17.48 o 
 -19   3   2        9.33        8.55     10.67 o 
 -18   3   2       79.84       66.25     14.39 o 
 -17   3   2       99.59      108.45     16.88 o 
 -16   3   2       22.78       43.85     11.74 o 
 -15   3   2      159.92      176.79     23.79 o 
 -14   3   2        2.02       12.82      8.08 o 
 -13   3   2      194.96      192.55     14.05 o 
 -12   3   2       22.51       24.02      8.53 o 
 -11   3   2      630.76      734.16     29.89 o 
 -10   3   2      328.52      362.58     22.08 o 
  -9   3   2      188.65      194.12     11.87 o 
  -8   3   2     1170.08     1266.54     33.17 o 
  -7   3   2      254.24      280.24      9.62 o 
  -6   3   2     1734.22     1901.70     51.64 o 
  -5   3   2      318.26      350.31     10.99 o 
  -4   3   2     1608.92     1804.57     44.41 o 
  -3   3   2        9.42       15.21      2.28 o 
  -2   3   2     1899.78     2070.68     79.57 o 
  -1   3   2      491.65      554.51     19.87 o 
   0   3   2     1145.49     1269.18     42.48 o 
   1   3   2      116.74      123.82      5.33 o 
   2   3   2      742.29      777.31     38.06 o 
   3   3   2      967.13      952.76     28.31 o 
   4   3   2      503.86      491.20     20.34 o 
   5   3   2     2582.89     2668.37     64.71 o 
   6   3   2      738.67      710.01     19.95 o 
   7   3   2     1128.05     1122.29     29.95 o 
   8   3   2      336.75      311.10     11.22 o 
   9   3   2      217.57      182.72      8.39 o 
  10   3   2       53.03       61.68     11.45 o 
  11   3   2      299.83      271.19     16.20 o 
  12   3   2       86.46       63.24      9.29 o 
  13   3   2      119.87      108.69     11.57 o 
  14   3   2        0.33       -2.39      7.15 o 
  15   3   2       47.34       33.38     11.05 o 
  16   3   2        4.71       10.13     12.05 o 
  17   3   2      196.18      214.21     30.19 o 
  18   3   2        0.59       -9.58      9.58 o 
 -18   4   2      192.02      245.77     25.08 o 
 -17   4   2      332.06      295.12     26.56 o 
 -16   4   2      890.46     1004.40     53.82 o 
 -15   4   2     1416.85     1641.53    161.59 o 
 -14   4   2     1389.89     1585.58     74.45 o 
 -13   4   2     1192.45     1372.85     65.78 o 
 -12   4   2      811.11      852.94     58.07 o 
 -11   4   2      511.76      556.20     85.70 o 
 -10   4   2      220.42      286.85     21.70 o 
  -9   4   2      776.36      815.35     26.70 o 
  -8   4   2        1.87       10.30      2.77 o 
  -7   4   2     4244.04     4565.95    109.46 o 
  -6   4   2        5.48       12.58      3.46 o 
  -5   4   2    13577.98    14808.87    341.88 o 
  -4   4   2      165.88      206.42      7.65 o 
  -3   4   2    14450.68    15237.13    434.99 o 
  -2   4   2      278.66      265.51     10.14 o 
  -1   4   2     7090.94     7406.90    197.82 o 
   0   4   2     1309.55     1403.67     39.59 o 
   1   4   2     2779.92     2751.62     74.73 o 
   2   4   2     1430.35     1395.99     35.54 o 
   3   4   2     1984.19     1878.92     52.99 o 
   4   4   2     4999.12     4578.45    123.67 o 
   5   4   2     2876.25     2712.28     75.41 o 
   6   4   2     5790.15     5417.16    128.09 o 
   7   4   2     2261.12     2178.74     54.61 o 
   8   4   2     3421.52     3259.65     90.98 o 
   9   4   2      996.83      947.19     30.65 o 
  10   4   2     1687.29     1523.44     53.90 o 
  11   4   2      232.15      205.39     13.33 o 
  12   4   2      967.18      902.36     46.41 o 
  13   4   2       21.10        3.31     11.06 o 
  14   4   2     1176.15     1161.16     57.99 o 
  15   4   2      123.99      110.11     16.41 o 
  16   4   2     1391.43     1388.94     68.33 o 
  17   4   2       95.53      107.51     23.24 o 
 -17   5   2      332.95      352.08     30.41 o 
 -16   5   2      496.28      517.88     36.31 o 
 -15   5   2     1178.43     1374.46    171.25 o 
 -14   5   2     2602.98     3029.78    201.54 o 
 -13   5   2     2246.50     2604.91    154.78 o 
 -12   5   2     2547.65     3058.49    223.85 o 
 -11   5   2     1047.00     1171.09     60.09 o 
 -10   5   2      922.71      970.83     49.12 o 
  -9   5   2      377.86      410.86     28.26 o 
  -8   5   2     2020.53     2107.93     70.92 o 
  -7   5   2      277.87      329.36     13.93 o 
  -6   5   2     9307.13     9609.28    255.70 o 
  -5   5   2      374.83      410.09     15.52 o 
  -4   5   2    19809.89    20424.73    860.72 o 
  -3   5   2     1323.40     1391.05     40.63 o 
  -2   5   2    15778.76    16766.44    539.43 o 
  -1   5   2        1.40       17.92      4.11 o 
   0   5   2     3811.19     3916.13    127.48 o 
   1   5   2      281.73      279.66     13.66 o 
   2   5   2     2156.64     2048.43     51.37 o 
   3   5   2     4428.42     4196.75    113.82 o 
   4   5   2     5018.81     4740.87    128.34 o 
   5   5   2     9412.90     8867.59    235.38 o 
   6   5   2     4957.66     4724.14    128.50 o 
   7   5   2    10509.21     9879.23    263.32 o 
   8   5   2     2227.08     2160.50     62.96 o 
   9   5   2     3800.90     3679.78    108.03 o 
  10   5   2      433.23      394.11     19.65 o 
  11   5   2      476.90      419.31     20.89 o 
  12   5   2        2.15        2.06      8.12 o 
  13   5   2     1282.80     1106.41     56.09 o 
  14   5   2       34.63       32.50     10.91 o 
  15   5   2     2253.20     2136.51     96.52 o 
  16   5   2      253.67      261.42     25.89 o 
 -17   6   2       50.05       54.68     15.15 o 
 -16   6   2      806.50      962.81     93.05 o 
 -15   6   2      717.33      865.28     50.66 o 
 -14   6   2     1104.63     1180.11    161.26 o 
 -13   6   2     1420.26     1693.30    135.41 o 
 -12   6   2      455.01      541.12     35.67 o 
 -11   6   2      796.59      887.44     48.35 o 
 -10   6   2      202.53      203.01     19.34 o 
  -9   6   2      336.20      325.61     17.95 o 
  -8   6   2      105.72      104.69      9.82 o 
  -7   6   2     2586.77     2770.20     79.29 o 
  -6   6   2       31.10       41.82      5.31 o 
  -5   6   2    10743.08    10904.20    289.44 o 
  -4   6   2       80.80       91.67      6.75 o 
  -3   6   2    10654.65    10526.75    330.37 o 
  -2   6   2      820.68      812.73     31.09 o 
  -1   6   2     3906.57     3812.91    123.42 o 
   0   6   2      505.65      533.58     21.84 o 
   1   6   2     1999.02     2087.24     70.00 o 
   2   6   2      188.40      226.43     21.70 o 
   3   6   2     3344.29     3199.93     88.56 o 
   4   6   2     2739.44     2461.20     69.56 o 
   5   6   2     3573.10     3325.68     92.72 o 
   6   6   2     6905.65     6223.97    167.88 o 
   7   6   2      957.07      912.57     30.31 o 
   8   6   2     2750.19     2599.84     74.88 o 
   9   6   2       14.49       23.71      4.72 o 
  10   6   2      605.00      523.63     27.03 o 
  11   6   2       43.64       32.04     12.40 o 
  12   6   2      786.73      659.27     38.67 o 
  13   6   2       53.86       58.85     19.24 o 
  14   6   2     1489.54     1389.66     72.00 o 
  15   6   2       22.83       36.39     12.82 o 
 -15   7   2      189.29      221.14     25.72 o 
 -14   7   2      370.22      492.93     36.97 o 
 -13   7   2       15.10       25.78     11.97 o 
 -12   7   2      820.84      872.80     49.55 o 
 -11   7   2       48.17       48.00     25.55 o 
 -10   7   2      289.80      297.57     24.50 o 
  -9   7   2       56.24       79.61     19.38 o 
  -8   7   2      131.90      126.95     14.15 o 
  -7   7   2      470.87      486.52     25.85 o 
  -6   7   2      956.82      922.76     36.66 o 
  -5   7   2      144.61      141.85     10.86 o 
  -4   7   2     1108.10     1047.51     39.78 o 
  -3   7   2      305.04      306.95     15.90 o 
  -2   7   2       22.05       26.84      5.17 o 
  -1   7   2      676.28      665.02     27.10 o 
   0   7   2       22.60       35.99      7.23 o 
   1   7   2       34.18       33.48      7.12 o 
   2   7   2      672.79      601.10     25.93 o 
   3   7   2       95.86       81.07      8.21 o 
   4   7   2     2443.53     2251.84     77.90 o 
   5   7   2      843.92      781.37     32.29 o 
   6   7   2     1146.61     1005.03     32.98 o 
   7   7   2      509.24      476.13     19.05 o 
   8   7   2        0.06        4.25      3.50 o 
   9   7   2       65.69       66.54      6.95 o 
  10   7   2       54.90       48.38      7.84 o 
  11   7   2       18.25       24.08      6.97 o 
  12   7   2       47.19       25.97      9.87 o 
  13   7   2      279.01      224.44     35.19 o 
  14   7   2      111.68       95.93     17.05 o 
 -14   8   2       37.96      107.56     36.86 o 
 -13   8   2       21.86       24.69     24.01 o 
 -12   8   2      203.74      192.62     41.68 o 
 -11   8   2       20.97       48.28     24.06 o 
 -10   8   2      271.18      215.47     37.58 o 
  -9   8   2      469.42      436.60     32.37 o 
  -8   8   2       65.71       50.58     10.46 o 
  -7   8   2      472.73      442.91     22.46 o 
  -6   8   2      495.06      478.04     23.32 o 
  -5   8   2       89.92       96.32     11.90 o 
  -4   8   2       35.58       29.30      6.15 o 
  -3   8   2        2.26        2.83      4.91 o 
  -2   8   2      336.18      357.27     19.96 o 
  -1   8   2      177.04      192.94     28.74 o 
   0   8   2        4.03        5.74      5.65 o 
   1   8   2      323.85      317.08     21.56 o 
   2   8   2      243.29      265.48     19.62 o 
   3   8   2        0.26        0.21      3.71 o 
   4   8   2      646.42      633.51     28.37 o 
   5   8   2        7.52        6.69      4.54 o 
   6   8   2      154.37      169.48     21.79 o 
   7   8   2      422.53      386.38     20.68 o 
   8   8   2       73.66       67.79      8.97 o 
   9   8   2      366.20      323.56     45.98 o 
  10   8   2      262.41      264.57     22.20 o 
  11   8   2        3.40        7.55      8.51 o 
  12   8   2       15.61        5.30     16.34 o 
  13   8   2       56.13       68.37     27.72 o 
 -12   9   2      136.64      133.01     37.68 o 
 -11   9   2      548.23      454.14     59.00 o 
 -10   9   2      229.44      224.11     39.90 o 
  -9   9   2       60.75       55.77     12.06 o 
  -8   9   2      940.45      888.24     48.64 o 
  -7   9   2       14.12       23.85      7.05 o 
  -6   9   2     1954.93     1869.93     68.30 o 
  -5   9   2       17.88       26.21      6.54 o 
  -4   9   2     3145.09     3145.32    107.23 o 
  -3   9   2        9.83       22.06      6.29 o 
  -2   9   2     4078.89     4191.17    171.76 o 
  -1   9   2        0.27       14.76      7.19 o 
   0   9   2     2203.00     2180.10     95.50 o 
   1   9   2      732.69      726.84     39.44 o 
   2   9   2      455.06      466.93     29.26 o 
   3   9   2     1547.13     1471.64     68.48 o 
   4   9   2      188.50      192.16     14.61 o 
   5   9   2     1129.75     1079.85     43.93 o 
   6   9   2      645.63      615.37     29.36 o 
   7   9   2     1135.69     1090.52     45.01 o 
   8   9   2      891.10      811.25     36.23 o 
   9   9   2      903.81      850.89     47.78 o 
  10   9   2       86.54       88.13     14.56 o 
  11   9   2      715.71      673.69     41.97 o 
  -9  10   2      666.91      633.42     40.51 o 
  -8  10   2       21.65       48.83     17.44 o 
  -7  10   2     1441.55     1305.91     85.55 o 
  -6  10   2       55.82       56.68      9.44 o 
  -5  10   2     2559.59     2485.03     88.44 o 
  -4  10   2       44.80       59.73     11.73 o 
  -3  10   2     2937.13     2807.38    120.88 o 
  -2  10   2       11.17       18.04      8.27 o 
  -1  10   2     2180.24     2102.91     94.16 o 
   0  10   2      101.54       82.44     13.35 o 
   1  10   2     1122.94     1107.53     56.06 o 
   2  10   2      664.72      672.53     38.97 o 
   3  10   2      711.92      717.49     40.59 o 
   4  10   2     1483.25     1431.96     68.35 o 
   5  10   2      934.87      945.55     41.01 o 
   6  10   2     1585.98     1479.54     58.32 o 
   7  10   2      940.30      914.35     40.55 o 
   8  10   2     1467.00     1468.85     73.57 o 
  -5  11   2       28.82       28.18     14.08 o 
  -4  11   2     1835.72     1941.10    125.23 o 
  -3  11   2       71.67       64.48     17.34 o 
  -2  11   2     1554.05     1686.43    111.88 o 
 -19   1   3       41.82       28.28     10.19 o 
 -18   1   3       70.34       77.84     13.48 o 
 -17   1   3        3.24       -2.72      5.80 o 
 -16   1   3      101.08       94.16     13.33 o 
 -15   1   3       23.59       17.42      8.04 o 
 -14   1   3      837.98      858.31     42.29 o 
 -13   1   3       41.28       45.77      8.64 o 
 -12   1   3     1956.21     1723.00     69.19 o 
 -11   1   3      506.71      490.21     24.77 o 
 -10   1   3     2174.62     2109.53     80.60 o 
  -9   1   3      969.65      907.99     37.95 o 
  -8   1   3     1146.69     1140.23     37.30 o 
  -7   1   3       95.22       98.80      5.19 o 
  -6   1   3      220.25      235.31     10.91 o 
  -5   1   3     2364.81     2567.91     68.71 o 
  -4   1   3     1458.98     1601.26     44.10 o 
  -3   1   3    12784.14    13843.01    734.65 o 
  -2   1   3     1889.27     1744.49    183.83 o 
  -1   1   3    10718.07     9260.01    759.14 o 
   0   1   3       56.00       51.42     13.08 o 
   1   1   3     6408.66     5280.82    232.05 o 
   2   1   3      166.29      152.89     11.35 o 
   3   1   3      908.21      754.78     27.22 o 
   4   1   3        5.39        7.34      2.18 o 
   5   1   3      639.97      584.57     17.05 o 
   6   1   3      988.53     1004.41     27.12 o 
   7   1   3     4447.80     4573.20    109.61 o 
   8   1   3     1497.33     1486.69     39.01 o 
   9   1   3     3687.30     3709.91     90.57 o 
  10   1   3     1566.36     1534.87     45.56 o 
  11   1   3      551.30      563.03     24.28 o 
  12   1   3      611.18      546.43     31.29 o 
  13   1   3       88.44       82.36     12.71 o 
  14   1   3       95.69       78.89     13.33 o 
  15   1   3       53.10       51.76     12.45 o 
  16   1   3      261.40      250.95     22.72 o 
  17   1   3        7.09       21.25     10.94 o 
 -19   2   3      578.31      576.28     29.97 o 
 -18   2   3        0.07        4.54      7.24 o 
 -17   2   3      118.84      103.41     14.79 o 
 -16   2   3        0.86       -0.23      5.70 o 
 -15   2   3      291.73      270.10     17.64 o 
 -14   2   3      183.33      189.52     17.58 o 
 -13   2   3     3474.30     3367.11    127.88 o 
 -12   2   3     2322.37     2135.53     83.80 o 
 -11   2   3     8523.51     8443.05    300.41 o 
 -10   2   3     2297.52     2137.40     81.72 o 
  -9   2   3     4597.44     4370.83    157.89 o 
  -8   2   3      895.23      951.93     36.85 o 
  -7   2   3     1445.10     1598.50     56.69 o 
  -6   2   3      654.88      644.00     19.38 o 
  -5   2   3     1293.60     1376.30     38.08 o 
  -4   2   3     3549.62     3590.40    110.90 o 
  -3   2   3     1002.19      973.96     33.16 o 
  -2   2   3    25729.92    25372.23   2868.67 o 
  -1   2   3      707.96      690.43     32.23 o 
   0   2   3    29857.80    27524.37   1725.65 o 
   1   2   3        2.57       27.18      9.10 o 
   2   2   3     8251.57     7901.91    242.13 o 
   3   2   3        9.82       18.86      6.34 o 
   4   2   3     4926.63     4705.59    132.76 o 
   5   2   3       49.43       65.96     10.33 o 
   6   2   3     6268.26     6406.58    151.64 o 
   7   2   3     1560.57     1525.60     39.79 o 
   8   2   3     5765.29     5855.15    139.83 o 
   9   2   3     4721.58     4754.57    115.00 o 
  10   2   3     3689.54     3733.90     92.01 o 
  11   2   3     1993.61     1894.98     56.35 o 
  12   2   3     1189.78     1064.40     50.25 o 
  13   2   3      526.98      522.34     31.23 o 
  14   2   3      336.82      292.35     25.97 o 
  15   2   3      428.97      457.86     30.56 o 
  16   2   3      163.79      164.15     23.97 o 
  17   2   3     1009.80     1041.11     54.35 o 
 -18   3   3      304.85      310.35     27.16 o 
 -17   3   3       84.38       78.63     14.89 o 
 -16   3   3       44.44       28.64     13.83 o 
 -15   3   3      145.90      138.99     13.35 o 
 -14   3   3     1026.74     1066.96     42.22 o 
 -13   3   3       28.75       44.67      7.95 o 
 -12   3   3     5326.16     5722.99    317.87 o 
 -11   3   3     2141.69     2277.74     88.56 o 
 -10   3   3     6147.46     6143.08    220.23 o 
  -9   3   3     4622.81     4612.01    166.38 o 
  -8   3   3     2960.47     3211.56     98.28 o 
  -7   3   3     1300.08     1376.48     38.75 o 
  -6   3   3     1479.31     1603.63     44.50 o 
  -5   3   3     1532.46     1673.48     46.21 o 
  -4   3   3     1843.04     2036.81     65.32 o 
  -3   3   3    13104.28    14097.25    423.70 o 
  -2   3   3     1419.70     1577.94     51.82 o 
  -1   3   3    30831.90    31646.53   3087.45 o 
   0   3   3      516.47      640.69     34.29 o 
   1   3   3    19419.15    21036.35   1350.01 o 
   2   3   3      554.56      625.66     23.56 o 
   3   3   3     3944.73     3985.49    125.84 o 
   4   3   3        9.67       26.46      5.04 o 
   5   3   3     2858.09     2708.86     78.89 o 
   6   3   3     1286.21     1273.80     33.82 o 
   7   3   3     6504.60     6516.20    154.46 o 
   8   3   3     5323.61     5342.65    127.44 o 
   9   3   3     4896.16     4793.83    127.39 o 
  10   3   3     5667.00     5581.81    134.12 o 
  11   3   3     1472.87     1394.53     60.79 o 
  12   3   3      818.15      718.65     31.69 o 
  13   3   3      356.04      321.04     33.60 o 
  14   3   3       99.01      117.67     21.51 o 
  15   3   3      321.52      308.21     35.35 o 
  16   3   3      699.29      624.69     54.02 o 
  17   3   3      143.85      135.57     26.33 o 
 -18   4   3        6.69        5.61     16.82 o 
 -17   4   3       72.94       63.29     15.26 o 
 -16   4   3       87.13       94.44     16.32 o 
 -15   4   3      255.86      333.09     27.50 o 
 -14   4   3      106.33       91.21     15.00 o 
 -13   4   3     1282.21     1360.26     65.38 o 
 -12   4   3      704.69      782.04     42.60 o 
 -11   4   3     2401.28     2578.54    146.41 o 
 -10   4   3     1035.19     1038.29     64.73 o 
  -9   4   3      617.56      589.52     29.92 o 
  -8   4   3       72.36       81.65      6.13 o 
  -7   4   3        3.15       16.01      3.90 o 
  -6   4   3        2.24        5.41      2.09 o 
  -5   4   3     1249.68     1359.69     35.47 o 
  -4   4   3     2961.87     3153.83     87.17 o 
  -3   4   3     2658.92     2892.53     79.93 o 
  -2   4   3    10996.34    11734.10    350.73 o 
  -1   4   3       57.14       67.96      6.54 o 
   0   4   3     4879.55     5081.29    161.32 o 
   1   4   3     1158.06     1315.55     45.26 o 
   2   4   3      656.83      626.00     23.90 o 
   3   4   3      189.70      205.58     10.89 o 
   4   4   3      564.54      537.87     18.88 o 
   5   4   3      270.12      276.08     12.03 o 
   6   4   3     3118.44     3006.68     84.18 o 
   7   4   3       46.98       68.27     12.80 o 
   8   4   3     6052.10     6063.23    163.97 o 
   9   4   3      712.24      685.05     25.96 o 
  10   4   3     1539.02     1479.67     52.71 o 
  11   4   3      762.30      655.49     28.38 o 
  12   4   3       10.47        9.45     14.59 o 
  13   4   3      253.81      180.11     23.37 o 
  14   4   3       68.32       49.06     19.72 o 
  15   4   3      105.30       50.32     17.75 o 
  16   4   3       61.22       45.70     18.18 o 
 -17   5   3        4.73       26.70     12.73 o 
 -16   5   3       98.35      128.87     19.61 o 
 -15   5   3      399.85      445.12     33.10 o 
 -14   5   3        8.45       24.10     12.01 o 
 -13   5   3      464.26      511.39     47.77 o 
 -12   5   3       99.18      133.27     28.88 o 
 -11   5   3       32.43       60.40     13.04 o 
 -10   5   3        8.89       24.31     11.64 o 
  -9   5   3      640.42      675.54     40.03 o 
  -8   5   3        7.62        2.19      3.94 o 
  -7   5   3      192.07      248.54     23.64 o 
  -6   5   3        3.83       50.24      7.14 o 
  -5   5   3        2.08        4.43      2.63 o 
  -4   5   3      193.99      209.89      9.91 o 
  -3   5   3       15.79       38.85      8.96 o 
  -2   5   3      737.46      811.52     25.65 o 
  -1   5   3      319.63      363.63     13.44 o 
   0   5   3        2.06        1.36      1.79 o 
   1   5   3      222.17      261.41     12.34 o 
   2   5   3       60.68       64.35      6.12 o 
   3   5   3      312.70      317.61     16.29 o 
   4   5   3        0.28        4.29      2.52 o 
   5   5   3       37.21       27.61      4.33 o 
   6   5   3       59.75       65.58      6.15 o 
   7   5   3      572.35      584.55     26.23 o 
   8   5   3      223.39      203.62     11.07 o 
   9   5   3       11.46       10.41      3.90 o 
  10   5   3       39.81       40.18      6.83 o 
  11   5   3      139.41      126.14     11.26 o 
  12   5   3       95.21       92.97     14.62 o 
  13   5   3       36.97       31.69     10.67 o 
  14   5   3       23.89       11.72      9.84 o 
  15   5   3       17.40        3.94      9.86 o 
 -16   6   3        0.06       -1.65      9.88 o 
 -15   6   3      285.62      350.74     30.91 o 
 -14   6   3       47.35       53.07     20.08 o 
 -13   6   3      705.51      836.74     55.46 o 
 -12   6   3       97.34       91.08     15.93 o 
 -11   6   3      396.53      429.64     30.81 o 
 -10   6   3       34.84       36.99     10.83 o 
  -9   6   3     1631.74     1661.29     60.33 o 
  -8   6   3       26.01       30.32      6.68 o 
  -7   6   3     1607.52     1708.54     51.84 o 
  -6   6   3     1039.34     1055.81     34.10 o 
  -5   6   3        1.74       10.26      3.52 o 
  -4   6   3     2712.47     2833.52     79.62 o 
  -3   6   3       51.06       50.30      6.37 o 
  -2   6   3     2508.53     2601.07     87.02 o 
  -1   6   3      616.74      676.95     34.52 o 
   0   6   3     4487.20     4545.17    181.66 o 
   1   6   3      416.27      402.71     23.85 o 
   2   6   3     2713.11     2783.21    115.03 o 
   3   6   3       74.01       81.56      7.37 o 
   4   6   3      274.16      282.30     19.14 o 
   5   6   3      721.15      681.79     28.71 o 
   6   6   3      598.64      570.77     21.39 o 
   7   6   3     1683.88     1539.89     47.47 o 
   8   6   3      760.29      755.26     26.95 o 
   9   6   3      445.82      432.96     21.73 o 
  10   6   3      700.84      626.50     28.30 o 
  11   6   3      226.54      216.24     15.12 o 
  12   6   3      655.58      551.89     35.79 o 
  13   6   3      345.72      319.04     46.68 o 
  14   6   3        4.84       -8.41      8.41 o 
 -15   7   3       33.12       50.46     15.53 o 
 -14   7   3      429.86      477.93     37.02 o 
 -13   7   3      544.86      671.81     43.89 o 
 -12   7   3     2239.64     2447.47    110.27 o 
 -11   7   3      665.31      744.76     44.57 o 
 -10   7   3     3453.18     3690.95    207.84 o 
  -9   7   3      592.85      625.52     29.25 o 
  -8   7   3      834.16      848.09     45.54 o 
  -7   7   3      731.91      773.21     36.04 o 
  -6   7   3      321.51      348.04     20.33 o 
  -5   7   3     1225.69     1186.05     45.05 o 
  -4   7   3      188.62      218.78     13.59 o 
  -3   7   3     4103.83     4075.40    133.47 o 
  -2   7   3      102.76      102.65     11.67 o 
  -1   7   3     5939.26     5999.64    237.76 o 
   0   7   3      819.49      881.09     43.75 o 
   1   7   3     3984.93     3921.38    159.63 o 
   2   7   3      321.34      325.08     21.62 o 
   3   7   3     4126.24     3882.87    158.01 o 
   4   7   3      152.53      154.37     16.15 o 
   5   7   3     2308.36     2082.85     73.69 o 
   6   7   3      427.07      423.75     28.43 o 
   7   7   3     1169.95     1114.14     36.96 o 
   8   7   3     1068.57     1044.27     35.43 o 
   9   7   3     2341.43     2209.89     66.70 o 
  10   7   3     1450.52     1336.82     51.22 o 
  11   7   3     1395.43     1240.67     48.87 o 
  12   7   3      553.15      473.80     48.43 o 
  13   7   3      306.18      266.52     25.37 o 
 -13   8   3     1010.90     1177.45    110.54 o 
 -12   8   3      528.42      638.96     73.97 o 
 -11   8   3     1197.41     1317.80    110.42 o 
 -10   8   3      861.36      856.13     79.23 o 
  -9   8   3     1746.46     1644.73     78.67 o 
  -8   8   3      336.13      320.31     24.78 o 
  -7   8   3     1987.70     2016.28     89.20 o 
  -6   8   3      322.51      317.37     18.23 o 
  -5   8   3      832.89      862.26     35.76 o 
  -4   8   3     2004.83     1964.12     69.70 o 
  -3   8   3      387.72      454.37     40.60 o 
  -2   8   3     6354.29     6566.54    260.43 o 
  -1   8   3       83.33      130.26     14.06 o 
   0   8   3     8438.46     8457.78    332.02 o 
   1   8   3        3.46       26.62      8.16 o 
   2   8   3     3219.71     3231.46    134.79 o 
   3   8   3        0.24        2.32      5.16 o 
   4   8   3      699.23      686.70     37.07 o 
   5   8   3       52.45       60.57     10.66 o 
   6   8   3     1817.40     1716.19     63.72 o 
   7   8   3      666.31      593.88     28.46 o 
   8   8   3     2648.79     2601.38     92.14 o 
   9   8   3     1141.65     1085.30     44.78 o 
  10   8   3     1561.50     1544.68    102.72 o 
  11   8   3      857.30      774.39     44.58 o 
  12   8   3      501.22      438.64     55.77 o 
 -11   9   3      277.44      342.67     51.86 o 
 -10   9   3      556.37      548.61     61.04 o 
  -9   9   3      510.61      475.19     32.90 o 
  -8   9   3       39.84       38.29     15.17 o 
  -7   9   3      329.98      313.80     27.80 o 
  -6   9   3       21.82       31.89      9.79 o 
  -5   9   3      517.80      514.46     44.27 o 
  -4   9   3      502.38      521.20     31.51 o 
  -3   9   3     1442.57     1424.04     67.09 o 
  -2   9   3      620.62      643.90     36.81 o 
  -1   9   3     1482.64     1541.08     71.68 o 
   0   9   3       53.29       52.44     10.63 o 
   1   9   3      646.13      654.26     37.20 o 
   2   9   3       31.84       56.91     10.77 o 
   3   9   3      412.91      391.89     37.78 o 
   4   9   3       30.93       22.03     12.79 o 
   5   9   3      672.01      562.02     33.27 o 
   6   9   3       59.87       47.68      8.71 o 
   7   9   3     1314.06     1264.98     51.01 o 
   8   9   3      271.27      244.32     22.21 o 
   9   9   3     1005.22     1046.14     56.20 o 
  10   9   3      352.34      371.82     50.60 o 
  -9  10   3       22.85       37.81     21.04 o 
  -8  10   3       60.38       48.78     12.99 o 
  -7  10   3       12.39       20.95     12.84 o 
  -6  10   3       28.56       29.80      9.66 o 
  -5  10   3       89.87       92.17     15.27 o 
  -4  10   3       24.50       30.52     20.51 o 
  -3  10   3      150.45      166.63     17.93 o 
  -2  10   3       58.92       74.52     20.31 o 
  -1  10   3        2.69        7.07      7.14 o 
   0  10   3       70.24       65.36     12.37 o 
   1  10   3      157.39      152.06     17.35 o 
   2  10   3       12.59        2.09      7.08 o 
   3  10   3       53.71       69.27     12.44 o 
   4  10   3        1.50       13.90      7.81 o 
   5  10   3        8.53       19.18     13.34 o 
   6  10   3      221.89      191.61     27.88 o 
 -19   0   4     1159.18     1174.55     82.30 o 
 -18   0   4     1042.00     1101.29     77.95 o 
 -17   0   4      478.18      465.11     43.83 o 
 -16   0   4     1525.97     1540.40     96.11 o 
 -15   0   4       53.05       30.09     13.20 o 
 -14   0   4       17.58       24.67      9.96 o 
 -13   0   4      291.79      271.95     25.50 o 
 -12   0   4      116.19      115.59     15.91 o 
 -11   0   4      122.65      121.49     15.40 o 
 -10   0   4     5931.17     5890.10    298.97 o 
  -9   0   4      126.25      125.28     15.06 o 
  -8   0   4    10426.10    10636.49    528.95 o 
  -7   0   4     1181.03     1229.27     50.07 o 
  -6   0   4    17956.64    19379.52    932.12 o 
  -5   0   4     1320.29     1291.64     52.50 o 
  -4   0   4    17530.48    16602.00    896.48 o 
  -3   0   4      165.19      164.07     17.38 o 
  -2   0   4     1684.07     1438.01     88.23 o 
  -1   0   4     3848.69     2845.78    164.64 o 
   0   0   4     3937.78     2836.98    164.74 o 
   1   0   4    19058.93    13470.27    734.44 o 
   2   0   4     2672.20     1846.75    111.80 o 
   3   0   4    17319.50    14022.60    762.97 o 
   4   0   4       42.95       25.45      8.96 o 
   5   0   4     4249.06     4180.86    158.94 o 
   6   0   4     1361.45     1414.79     96.53 o 
   7   0   4     1454.92     1523.74     63.75 o 
   8   0   4      676.88      667.97     32.78 o 
   9   0   4     5314.38     5445.61    206.89 o 
  10   0   4      775.93      783.84     38.21 o 
  11   0   4     6228.56     6488.99    413.03 o 
  12   0   4     1268.67     1138.38     77.81 o 
  13   0   4     2020.07     1830.87    114.09 o 
  14   0   4      533.65      504.87     46.98 o 
  15   0   4      456.67      411.79     43.01 o 
  16   0   4      119.83      119.89     26.69 o 
 -19   1   4      693.65      712.38     41.68 o 
 -18   1   4      200.58      231.73     22.45 o 
 -17   1   4      864.40      904.05     46.75 o 
 -16   1   4      317.65      290.37     22.67 o 
 -15   1   4      289.37      229.60     30.91 o 
 -14   1   4       47.84       28.12      7.68 o 
 -13   1   4      396.06      353.82     21.27 o 
 -12   1   4       19.18        8.98      6.32 o 
 -11   1   4     1959.03     1744.72     69.11 o 
 -10   1   4        0.00        4.17      4.14 o 
  -9   1   4     9540.64     9865.65    348.04 o 
  -8   1   4      917.88      861.00     30.05 o 
  -7   1   4     8746.56     9339.28    242.13 o 
  -6   1   4      823.04      826.26     25.20 o 
  -5   1   4       60.66      106.98     24.12 o 
  -4   1   4        0.96        0.24      3.57 o 
  -3   1   4      202.62      174.48     12.88 o 
  -2   1   4      340.88      260.75     16.90 o 
  -1   1   4     7511.94     6179.06    270.52 o 
   0   1   4     6794.00     5271.37    208.80 o 
   1   1   4     4740.57     3501.33    142.87 o 
   2   1   4    12561.75     9773.98    379.27 o 
   3   1   4     2917.57     2420.69    236.53 o 
   4   1   4     6340.79     5860.25    181.53 o 
   5   1   4      612.35      640.41     25.54 o 
   6   1   4     1923.15     1967.32     56.22 o 
   7   1   4       46.13       51.85      5.41 o 
   8   1   4     1300.12     1421.38     42.88 o 
   9   1   4      190.39      185.44     10.44 o 
  10   1   4     2379.40     2461.81     70.53 o 
  11   1   4      175.13      198.79     11.49 o 
  12   1   4     3039.73     2838.43    114.58 o 
  13   1   4      919.72      893.94     89.30 o 
  14   1   4      869.83      791.69     82.95 o 
  15   1   4      136.59      113.38     17.19 o 
  16   1   4      235.12      222.59     28.61 o 
 -18   2   4       42.09       46.75     10.63 o 
 -17   2   4       54.73       41.95     17.90 o 
 -16   2   4       62.94       65.28     12.37 o 
 -15   2   4       22.34       10.96      7.56 o 
 -14   2   4        0.55       12.60      6.77 o 
 -13   2   4       69.92       54.27      8.93 o 
 -12   2   4       37.84       23.34      6.56 o 
 -11   2   4      152.06      131.83     13.02 o 
 -10   2   4     1069.95     1067.78     44.91 o 
  -9   2   4       27.47       27.95      6.35 o 
  -8   2   4     1461.40     1483.97     48.42 o 
  -7   2   4      252.54      276.99     11.14 o 
  -6   2   4     1104.16     1195.45     34.93 o 
  -5   2   4      102.80      104.04      6.52 o 
  -4   2   4      634.69      698.60     26.33 o 
  -3   2   4        6.43        8.72      2.98 o 
  -2   2   4      351.95      380.59     30.87 o 
  -1   2   4      329.40      324.89     19.32 o 
   0   2   4     1802.38     1821.56    145.81 o 
   1   2   4     2438.06     2500.92    265.11 o 
   2   2   4      809.66      728.26     52.06 o 
   3   2   4     2924.50     2631.43    142.06 o 
   4   2   4        6.38        9.63      3.47 o 
   5   2   4       57.49       67.48     11.11 o 
   6   2   4        3.81        4.92      3.40 o 
   7   2   4        4.30        5.81      2.74 o 
   8   2   4       25.27       27.64      4.39 o 
   9   2   4     1172.37     1165.18     36.84 o 
  10   2   4       62.78       56.85      6.52 o 
  11   2   4     1168.04     1133.90     43.14 o 
  12   2   4       29.33       34.24     10.08 o 
  13   2   4      127.11      135.14     16.89 o 
  14   2   4       24.09       29.43     10.94 o 
  15   2   4       22.33       31.22     11.66 o 
  16   2   4        1.93       -5.95     10.10 o 
 -18   3   4       86.27       57.74     14.23 o 
 -17   3   4       21.61       14.79     10.42 o 
 -16   3   4      100.78       86.74     11.71 o 
 -15   3   4        0.14       -1.56      5.62 o 
 -14   3   4       79.39       81.68     12.30 o 
 -13   3   4      135.48      133.97     13.10 o 
 -12   3   4        5.38        6.99      4.86 o 
 -11   3   4      439.52      389.29     21.74 o 
 -10   3   4      105.66      101.51     10.00 o 
  -9   3   4      706.60      701.13     31.64 o 
  -8   3   4       60.67       61.54      5.96 o 
  -7   3   4      808.41      814.65     24.93 o 
  -6   3   4        2.38        7.63      3.65 o 
  -5   3   4      787.57      858.29     43.02 o 
  -4   3   4       25.04       36.59     14.40 o 
  -3   3   4      219.88      239.47     12.01 o 
  -2   3   4      199.74      208.65     11.09 o 
  -1   3   4       88.78      113.76     15.42 o 
   0   3   4      744.53      849.71     40.66 o 
   1   3   4      439.84      461.11     25.60 o 
   2   3   4     1506.02     1559.72    118.51 o 
   3   3   4      740.26      746.22     81.34 o 
   4   3   4     1535.92     1541.62     86.55 o 
   5   3   4      269.36      267.88     13.91 o 
   6   3   4      186.47      197.15     11.84 o 
   7   3   4      133.67      134.79     10.65 o 
   8   3   4       58.58       74.59      8.60 o 
   9   3   4      346.38      337.89     13.69 o 
  10   3   4      211.50      203.75     10.63 o 
  11   3   4        3.67       14.33      6.08 o 
  12   3   4      183.85      174.60     18.23 o 
  13   3   4        4.80       -7.89      7.89 o 
  14   3   4      245.31      175.88     28.24 o 
  15   3   4       19.75       12.25     13.38 o 
  16   3   4       82.46       78.59     23.34 o 
 -17   4   4      360.32      301.09     27.34 o 
 -16   4   4      310.55      355.24     66.72 o 
 -15   4   4      137.79      141.59     18.00 o 
 -14   4   4       72.40       80.42     14.12 o 
 -13   4   4        4.95       -5.04      5.04 o 
 -12   4   4      429.25      466.83     30.13 o 
 -11   4   4       69.73       70.88      9.40 o 
 -10   4   4     2472.42     2399.97     79.00 o 
  -9   4   4      178.33      203.22     12.96 o 
  -8   4   4     5548.57     5702.97    152.27 o 
  -7   4   4        0.64       14.00      4.79 o 
  -6   4   4     4708.53     5018.24    132.76 o 
  -5   4   4       10.41       21.57      5.82 o 
  -4   4   4     1718.77     1894.44     55.28 o 
  -3   4   4     1092.39     1222.54     43.28 o 
  -2   4   4     1185.05     1292.33     50.56 o 
  -1   4   4     2613.73     2804.46     78.14 o 
   0   4   4     1481.82     1608.99     70.15 o 
   1   4   4     5716.93     5986.71    236.11 o 
   2   4   4     1659.17     1755.40    104.24 o 
   3   4   4     5124.58     5223.29    207.42 o 
   4   4   4     1022.29     1024.77     37.63 o 
   5   4   4     1852.68     1822.60     98.27 o 
   6   4   4      306.34      320.68     21.10 o 
   7   4   4     1178.08     1212.10     38.55 o 
   8   4   4       39.34       44.05      5.83 o 
   9   4   4     1716.31     1752.29     53.44 o 
  10   4   4      110.56      103.84      7.57 o 
  11   4   4     1959.56     1974.21     70.35 o 
  12   4   4      414.41      411.62     39.95 o 
  13   4   4     1568.10     1385.89     92.53 o 
  14   4   4      200.49      193.72     29.69 o 
  15   4   4      515.89      438.28     44.78 o 
 -16   5   4      278.07      330.21     29.83 o 
 -15   5   4      538.59      634.78     41.06 o 
 -14   5   4      247.44      263.49     30.90 o 
 -13   5   4      289.31      357.40     27.80 o 
 -12   5   4       73.38       74.06     13.73 o 
 -11   5   4     1709.20     1734.71     79.15 o 
 -10   5   4        0.85        0.95     13.23 o 
  -9   5   4     5697.74     5508.10    213.45 o 
  -8   5   4      432.07      461.52     22.13 o 
  -7   5   4     6267.03     6344.65    251.23 o 
  -6   5   4     1123.15     1189.31     41.93 o 
  -5   5   4     3834.98     4153.17    100.78 o 
  -4   5   4       61.51       74.78      6.35 o 
  -3   5   4     1836.90     1943.64     56.48 o 
  -2   5   4      353.20      366.51     19.72 o 
  -1   5   4     1801.25     1902.94     63.63 o 
   0   5   4     6153.95     6501.71    201.31 o 
   1   5   4     2737.56     3001.29    123.98 o 
   2   5   4     9580.12     9930.43    385.84 o 
   3   5   4     1855.98     1964.10     84.69 o 
   4   5   4     6000.69     6056.54    188.76 o 
   5   5   4      726.86      757.80     30.09 o 
   6   5   4     2771.54     2740.10     90.02 o 
   7   5   4      315.56      329.56     19.29 o 
   8   5   4     1272.47     1298.09     41.81 o 
   9   5   4        7.05       21.18      8.19 o 
  10   5   4     2337.79     2293.39     71.10 o 
  11   5   4      398.17      384.50     21.17 o 
  12   5   4     2795.66     2636.70    113.61 o 
  13   5   4      556.64      502.52     47.04 o 
  14   5   4      811.80      753.81     61.62 o 
 -15   6   4       42.99       81.58     16.97 o 
 -14   6   4       45.35       50.60     22.81 o 
 -13   6   4       95.99       84.97     16.08 o 
 -12   6   4      223.11      219.04     35.62 o 
 -11   6   4       41.60       22.82     11.63 o 
 -10   6   4     2119.74     2210.59     97.44 o 
  -9   6   4      184.64      172.69     18.55 o 
  -8   6   4     4636.88     4885.46    156.80 o 
  -7   6   4      540.57      605.95     24.36 o 
  -6   6   4     2840.97     3127.96     89.05 o 
  -5   6   4      211.55      251.43     13.84 o 
  -4   6   4     1059.69     1147.85     36.30 o 
  -3   6   4      185.15      209.20     18.06 o 
  -2   6   4     1874.55     2195.54     93.75 o 
  -1   6   4     1031.69     1092.95     52.05 o 
   0   6   4     2974.44     3322.41    136.98 o 
   1   6   4     4039.73     4280.78    173.35 o 
   2   6   4     1275.10     1434.60     69.05 o 
   3   6   4     5265.95     5269.92    210.85 o 
   4   6   4       89.47      116.29     12.88 o 
   5   6   4     1416.32     1440.85     51.28 o 
   6   6   4        2.97        4.61      6.97 o 
   7   6   4      441.68      395.18     17.45 o 
   8   6   4       26.74       29.29      5.83 o 
   9   6   4     1942.76     1917.92     59.18 o 
  10   6   4        1.94        7.88      5.74 o 
  11   6   4     2382.76     2349.69    128.70 o 
  12   6   4      271.47      234.94     23.07 o 
  13   6   4     1036.21     1003.35     55.44 o 
 -14   7   4       12.86        8.34     11.87 o 
 -13   7   4       36.75       40.22     13.77 o 
 -12   7   4      105.34      111.43     18.76 o 
 -11   7   4      270.85      279.98     26.66 o 
 -10   7   4       97.58      101.71     16.21 o 
  -9   7   4      884.59      802.67     73.00 o 
  -8   7   4       60.35       78.72     12.89 o 
  -7   7   4      316.20      294.47     28.99 o 
  -6   7   4      228.21      262.04     16.18 o 
  -5   7   4       85.79       89.58      9.53 o 
  -4   7   4       52.33       58.28     10.11 o 
  -3   7   4        9.34       13.49      8.08 o 
  -2   7   4        8.48       12.67      6.41 o 
  -1   7   4      863.75      987.97     49.01 o 
   0   7   4      532.11      567.37     32.50 o 
   1   7   4     1139.97     1263.96     59.94 o 
   2   7   4     1357.96     1357.71     63.56 o 
   3   7   4      141.16      139.51     14.57 o 
   4   7   4      165.92      159.14     15.24 o 
   5   7   4        1.40        6.73     12.20 o 
   6   7   4        0.99       -0.52      3.76 o 
   7   7   4        8.54        6.02      4.48 o 
   8   7   4      213.93      192.81     12.34 o 
   9   7   4       35.16       28.46      6.34 o 
  10   7   4      714.22      682.50     31.57 o 
  11   7   4        0.02        5.60      6.21 o 
  12   7   4      417.97      404.93     31.77 o 
 -12   8   4      260.82      222.96     46.27 o 
 -11   8   4      112.79      150.17     37.57 o 
 -10   8   4      102.47       81.64     27.90 o 
  -9   8   4       91.70      116.97     29.08 o 
  -8   8   4       80.36       71.24     13.44 o 
  -7   8   4      121.52      120.47     15.59 o 
  -6   8   4      137.97      153.35     15.58 o 
  -5   8   4      128.15      141.29     14.95 o 
  -4   8   4       22.19       18.70      8.07 o 
  -3   8   4      105.97      113.14     14.23 o 
  -2   8   4       11.36       12.83      7.00 o 
  -1   8   4      176.82      197.35     18.10 o 
   0   8   4       11.66       19.31     15.27 o 
   1   8   4      172.86      181.09     31.31 o 
   2   8   4      151.63      160.63     16.51 o 
   3   8   4      294.00      279.65     21.47 o 
   4   8   4      659.45      665.55     37.38 o 
   5   8   4      230.30      215.66     24.52 o 
   6   8   4      108.56      106.01     13.33 o 
   7   8   4      138.56      152.74     26.27 o 
   8   8   4       80.95       69.54     11.32 o 
   9   8   4        1.71        0.25      5.56 o 
  10   8   4       48.68       36.69     10.98 o 
 -10   9   4       69.46       84.36     29.40 o 
  -9   9   4      934.53      870.98     77.19 o 
  -8   9   4        1.76       22.67     13.36 o 
  -7   9   4     1689.43     1896.69    122.39 o 
  -6   9   4        3.77       11.83      8.34 o 
  -5   9   4     2101.85     2324.54    101.82 o 
  -4   9   4       97.14      116.70     17.06 o 
  -3   9   4      911.03      977.49     50.81 o 
  -2   9   4      866.45      929.80     49.08 o 
  -1   9   4      103.80      121.09     23.31 o 
   0   9   4     1424.56     1475.35     70.49 o 
   1   9   4      201.36      257.54     31.79 o 
   2   9   4     1005.78     1167.36     58.75 o 
   3   9   4      695.04      794.64     43.90 o 
   4   9   4     1118.98     1222.62     60.66 o 
   5   9   4      426.92      450.33     29.52 o 
   6   9   4      869.19      866.39     46.06 o 
   7   9   4        2.74        4.86     12.12 o 
   8   9   4      463.81      582.23     50.53 o 
  -5  10   4       59.24       79.90     18.29 o 
  -4  10   4      850.17      887.39     48.20 o 
  -3  10   4      258.30      279.93     23.95 o 
  -2  10   4      474.90      511.42     33.64 o 
  -1  10   4      765.33      827.48     46.58 o 
   0  10   4      482.90      548.07     46.84 o 
 -18   1   5       33.51       38.85     17.30 o 
 -17   1   5      374.62      375.80     32.42 o 
 -16   1   5      136.55      114.82     23.69 o 
 -15   1   5      587.12      537.44     30.56 o 
 -14   1   5      127.77      109.38     18.15 o 
 -13   1   5      262.26      234.80     17.19 o 
 -12   1   5       95.32      110.27     25.76 o 
 -11   1   5      152.40      140.11     12.01 o 
 -10   1   5       32.30       28.97      6.12 o 
  -9   1   5      108.72      106.90      9.96 o 
  -8   1   5     1123.75     1076.15     44.73 o 
  -7   1   5      123.38      123.34      7.42 o 
  -6   1   5     6374.57     6218.35    163.18 o 
  -5   1   5      155.11      155.13      8.41 o 
  -4   1   5     4253.36     3706.19    149.53 o 
  -3   1   5        6.23       15.45     10.76 o 
  -2   1   5     1075.75      870.98     42.76 o 
  -1   1   5       26.71       15.03      6.23 o 
   0   1   5      588.43      483.44     28.32 o 
   1   1   5       13.56      110.79     17.50 o 
   2   1   5      712.28      532.19     30.34 o 
   3   1   5     1598.69     1358.28    107.53 o 
   4   1   5     2255.84     2118.32    114.46 o 
   5   1   5     2326.74     2416.82    102.09 o 
   6   1   5     2175.68     2327.62    119.42 o 
   7   1   5      967.79     1025.98     42.81 o 
   8   1   5      364.09      384.52     16.62 o 
   9   1   5      335.39      377.08     16.82 o 
  10   1   5       49.26       58.67      7.11 o 
  11   1   5      263.43      260.47     14.04 o 
  12   1   5       30.39       16.50      9.33 o 
  13   1   5      565.28      550.36     36.37 o 
  14   1   5       10.64        5.80     10.18 o 
  15   1   5      591.16      626.78     41.88 o 
 -17   2   5      218.41      193.17     19.85 o 
 -16   2   5     1169.57     1064.05     51.57 o 
 -15   2   5     1336.89     1173.45     54.04 o 
 -14   2   5     1532.51     1256.66     55.61 o 
 -13   2   5      728.96      647.86     32.94 o 
 -12   2   5      647.81      658.59     85.32 o 
 -11   2   5       19.54       23.76      6.07 o 
 -10   2   5      278.75      246.84     16.03 o 
  -9   2   5      605.15      620.51     29.22 o 
  -8   2   5      433.08      431.95     22.35 o 
  -7   2   5     4147.32     4200.00    112.64 o 
  -6   2   5       64.88       61.40      6.54 o 
  -5   2   5     9131.97     9196.75    280.36 o 
  -4   2   5       15.21       28.18      8.37 o 
  -3   2   5     7555.91     6980.25    274.37 o 
  -2   2   5        0.54        8.86      5.48 o 
  -1   2   5     2161.36     1815.37    162.18 o 
   0   2   5       20.55       22.14      6.95 o 
   1   2   5     3306.65     2820.54    121.95 o 
   2   2   5      565.51      496.96     29.43 o 
   3   2   5     6477.16     5675.83    266.38 o 
   4   2   5     3202.96     2834.06    150.48 o 
   5   2   5     3212.96     3264.74    134.67 o 
   6   2   5     4033.09     4081.61    131.09 o 
   7   2   5     1123.31     1194.58     44.50 o 
   8   2   5      971.79     1056.41     49.95 o 
   9   2   5      814.26      875.57     35.21 o 
  10   2   5      456.17      476.53     20.01 o 
  11   2   5      391.38      404.87     18.39 o 
  12   2   5     1305.20     1428.08     67.72 o 
  13   2   5       36.09       56.72     13.83 o 
  14   2   5     1725.03     1706.09     80.76 o 
  15   2   5       30.64       27.31     13.47 o 
 -17   3   5      594.97      508.63     35.15 o 
 -16   3   5      170.34      172.68     15.56 o 
 -15   3   5     1306.16     1221.56     56.00 o 
 -14   3   5      663.41      633.15     33.67 o 
 -13   3   5      691.18      624.10     54.89 o 
 -12   3   5      594.19      544.77     28.61 o 
 -11   3   5      403.82      423.66     23.44 o 
 -10   3   5      365.91      343.32     19.80 o 
  -9   3   5      732.78      722.81     33.23 o 
  -8   3   5     2254.73     2330.53     74.35 o 
  -7   3   5      470.47      515.22     26.62 o 
  -6   3   5     8735.43     9426.65    246.16 o 
  -5   3   5        1.06       13.27      6.15 o 
  -4   3   5     9018.71     9766.33    360.74 o 
  -3   3   5        6.38       13.25      4.66 o 
  -2   3   5     4157.58     4365.54    175.37 o 
  -1   3   5      294.74      333.63     21.70 o 
   0   3   5     2394.65     2549.12    183.23 o 
   1   3   5        0.84       47.28      8.83 o 
   2   3   5     3741.26     3531.11    207.26 o 
   3   3   5     3006.67     2691.30    162.07 o 
   4   3   5     4436.40     4058.47    239.89 o 
   5   3   5     5995.10     5774.51    248.63 o 
   6   3   5     1692.16     1736.08     60.95 o 
   7   3   5     3580.83     3779.85    122.37 o 
   8   3   5      488.39      514.67     23.90 o 
   9   3   5      623.90      665.21     28.82 o 
  10   3   5      468.11      456.88     22.34 o 
  11   3   5      407.90      470.58     29.38 o 
  12   3   5      246.95      258.26     33.33 o 
  13   3   5     1715.83     1785.78    115.89 o 
  14   3   5        6.37       25.35     15.29 o 
 -16   4   5      548.47      489.25     50.89 o 
 -15   4   5      779.50      715.56     42.78 o 
 -14   4   5      297.73      279.67     24.27 o 
 -13   4   5      371.33      333.04     25.20 o 
 -12   4   5       36.02       28.81      9.88 o 
 -11   4   5       37.62       42.98      7.30 o 
 -10   4   5       30.14       29.23      7.39 o 
  -9   4   5        1.12       10.63     13.25 o 
  -8   4   5      448.17      494.95     20.99 o 
  -7   4   5     2271.57     2304.16     64.29 o 
  -6   4   5      275.11      298.07     12.62 o 
  -5   4   5     5371.48     5631.56    175.58 o 
  -4   4   5      106.81      134.87      9.85 o 
  -3   4   5     1120.30     1149.13     62.04 o 
  -2   4   5      318.93      351.16     20.36 o 
  -1   4   5       17.20       24.81      7.73 o 
   0   4   5       44.27       48.74     13.34 o 
   1   4   5      979.11     1078.31    129.19 o 
   2   4   5       21.43       24.84      7.85 o 
   3   4   5     2851.37     3019.62    199.76 o 
   4   4   5      796.24      800.63     50.39 o 
   5   4   5     2434.87     2460.77    217.68 o 
   6   4   5      799.35      832.28     33.62 o 
   7   4   5      674.40      708.63     36.89 o 
   8   4   5       95.77       93.56     10.00 o 
   9   4   5       38.99       60.47      9.63 o 
  10   4   5      248.80      261.83     16.49 o 
  11   4   5      130.41      134.15     29.91 o 
  12   4   5      651.23      726.22     40.59 o 
  13   4   5       22.02        7.19     13.26 o 
  14   4   5      813.51      709.34     61.48 o 
 -15   5   5       24.40       26.87     14.54 o 
 -14   5   5       23.48       30.59     11.07 o 
 -13   5   5       84.08       63.35     13.37 o 
 -12   5   5       53.31       45.14     11.27 o 
 -11   5   5        5.11        1.73      8.02 o 
 -10   5   5        5.09        3.64      6.32 o 
  -9   5   5      158.11      168.31     16.73 o 
  -8   5   5       58.40       61.16      8.07 o 
  -7   5   5       60.88       54.26      7.78 o 
  -6   5   5       79.45       91.38     11.11 o 
  -5   5   5        1.86        3.49      3.47 o 
  -4   5   5        0.96        4.87      3.83 o 
  -3   5   5       28.52       28.12      5.50 o 
  -2   5   5        1.15        5.25      3.77 o 
  -1   5   5       18.74       24.49      5.21 o 
   0   5   5        0.86        8.50     14.86 o 
   1   5   5      102.46      103.39     15.59 o 
   2   5   5      145.36      152.02     15.36 o 
   3   5   5      161.04      177.97     16.55 o 
   4   5   5      301.27      334.88     22.74 o 
   5   5   5      400.22      422.89     26.75 o 
   6   5   5      165.72      142.31     11.44 o 
   7   5   5        4.54        4.51      4.32 o 
   8   5   5      230.69      214.01     14.36 o 
   9   5   5      132.76      142.81     12.00 o 
  10   5   5       21.63       17.41      6.64 o 
  11   5   5        1.91       14.66      8.86 o 
  12   5   5       33.19       28.99     10.28 o 
  13   5   5      122.92      134.78     26.48 o 
 -14   6   5      239.94      207.88     23.84 o 
 -13   6   5        0.81       16.13     13.56 o 
 -12   6   5      301.79      302.95     29.93 o 
 -11   6   5       52.24       47.05     12.15 o 
 -10   6   5      310.19      291.40     26.39 o 
  -9   6   5      467.42      422.50     49.85 o 
  -8   6   5       26.23       33.25      7.32 o 
  -7   6   5     1308.60     1339.17     50.44 o 
  -6   6   5        0.54        7.40      3.98 o 
  -5   6   5     1447.49     1672.28     70.72 o 
  -4   6   5      534.05      632.96     34.43 o 
  -3   6   5     2103.75     2380.62    101.89 o 
  -2   6   5       98.07      119.69     13.57 o 
  -1   6   5     1502.24     1790.28     80.01 o 
   0   6   5       40.73       43.37     10.67 o 
   1   6   5       40.02       43.70      9.17 o 
   2   6   5      460.09      495.64     51.69 o 
   3   6   5      162.22      144.75     20.51 o 
   4   6   5     1345.57     1363.57     63.97 o 
   5   6   5     1106.25     1194.21    100.25 o 
   6   6   5      752.77      772.98     40.87 o 
   7   6   5      640.90      625.41     28.05 o 
   8   6   5      281.40      319.50     18.54 o 
   9   6   5      200.68      197.09     14.44 o 
  10   6   5      240.10      252.51     23.64 o 
  11   6   5        2.55        5.29      6.33 o 
  12   6   5      161.58      162.87     28.10 o 
 -13   7   5     1090.78     1199.72     65.39 o 
 -12   7   5      162.89      169.11     21.90 o 
 -11   7   5      205.06      193.17     22.34 o 
 -10   7   5      398.71      316.19     46.64 o 
  -9   7   5        1.25       18.98     17.05 o 
  -8   7   5     1023.66     1063.10     98.98 o 
  -7   7   5       24.89       29.10     12.77 o 
  -6   7   5     2260.94     2604.21    110.06 o 
  -5   7   5       14.07       31.39      9.27 o 
  -4   7   5     2933.14     3390.81    219.21 o 
  -3   7   5      115.87      143.92     16.25 o 
  -2   7   5     1453.06     1732.35     78.72 o 
  -1   7   5       70.25       81.18     12.20 o 
   0   7   5     1325.17     1461.82    113.77 o 
   1   7   5      373.58      414.84     27.61 o 
   2   7   5     1928.62     2168.71     95.86 o 
   3   7   5      918.91      931.53     48.23 o 
   4   7   5     1306.21     1438.54     67.78 o 
   5   7   5     1020.68     1069.82     53.30 o 
   6   7   5     1337.50     1360.22     64.38 o 
   7   7   5     1299.87     1374.60     64.71 o 
   8   7   5      741.63      791.46     34.03 o 
   9   7   5      597.39      634.70     29.31 o 
  10   7   5       85.21       93.58     27.84 o 
 -11   8   5      102.12       59.04     28.37 o 
 -10   8   5      618.29      652.51     69.11 o 
  -8   8   5      415.03      452.31     42.40 o 
  -7   8   5     1513.52     1611.55    106.79 o 
  -6   8   5       54.74       73.97     19.01 o 
  -5   8   5     3136.40     3857.79    239.84 o 
  -4   8   5        1.15       41.22     10.61 o 
  -3   8   5     3152.72     3657.80    153.16 o 
  -2   8   5       71.77      102.72     14.28 o 
  -1   8   5     1610.90     1848.98    104.22 o 
   0   8   5       58.26       54.34     11.40 o 
   1   8   5      689.66      800.96     50.99 o 
   2   8   5      182.81      184.90     18.25 o 
   3   8   5     1462.07     1582.05    149.91 o 
   4   8   5     1002.45     1016.38     52.44 o 
   5   8   5     1798.95     1934.65     87.70 o 
   6   8   5     1242.51     1240.20     60.61 o 
   7   8   5      630.48      661.77     37.74 o 
   8   8   5      626.76      630.30     53.89 o 
  -8   9   5      461.84      524.65     48.81 o 
  -7   9   5       80.37       90.93     21.43 o 
  -6   9   5     1234.51     1415.80     99.34 o 
  -5   9   5       38.61       59.01     12.31 o 
  -4   9   5      718.63      866.66     47.08 o 
  -3   9   5        0.19        3.41      7.35 o 
  -2   9   5       88.92      127.06     16.39 o 
  -1   9   5        1.79        3.49      8.35 o 
   0   9   5      209.46      203.46     22.03 o 
   1   9   5       17.12       30.56     20.19 o 
   2   9   5      877.62     1032.12     72.52 o 
 -17   0   6        6.81        4.36     10.89 o 
 -16   0   6       71.80       32.47     13.75 o 
 -15   0   6      207.10      152.11     21.72 o 
 -14   0   6        2.08        9.99      9.78 o 
 -13   0   6     2275.06     2040.26    116.67 o 
 -12   0   6      441.83      385.05     32.63 o 
 -11   0   6     1922.78     1817.05    103.84 o 
 -10   0   6      227.13      240.55     23.55 o 
  -9   0   6     1394.97     1272.18     75.12 o 
  -8   0   6       80.57       75.78     12.43 o 
  -7   0   6     4793.65     4618.45    175.01 o 
  -6   0   6      571.02      537.52     27.49 o 
  -5   0   6     2512.97     2378.88     94.31 o 
  -4   0   6     4229.23     3663.51    212.39 o 
  -3   0   6      530.08      471.36     40.83 o 
  -2   0   6     8984.64     7361.45    412.47 o 
  -1   0   6      328.69      324.64     32.71 o 
   0   0   6     4605.06     3538.20    208.68 o 
   1   0   6        0.48        9.44      8.59 o 
   2   0   6     1172.90      883.65     64.86 o 
   3   0   6      270.50      234.25     27.16 o 
   4   0   6     1928.24     1882.37    118.66 o 
   5   0   6      122.77      106.58     18.59 o 
   6   0   6     5101.06     5801.46    327.54 o 
   7   0   6     1572.75     1740.39    109.85 o 
   8   0   6     3994.94     4542.39    259.27 o 
   9   0   6     1766.00     2001.59    123.08 o 
  10   0   6      872.51      993.83     68.36 o 
  11   0   6      201.34      229.02     26.44 o 
  12   0   6      338.43      347.26     41.65 o 
  13   0   6      137.41      201.53     34.74 o 
 -17   1   6       50.75       28.28     20.87 o 
 -16   1   6      192.48      142.79     16.04 o 
 -15   1   6        2.09       -2.31      6.02 o 
 -14   1   6     1320.67     1164.98     52.87 o 
 -13   1   6      154.06      156.21     14.90 o 
 -12   1   6     2188.14     1936.63     78.20 o 
 -11   1   6      493.52      463.56     25.60 o 
 -10   1   6     1378.07     1274.06     53.83 o 
  -9   1   6      101.83       91.48     13.56 o 
  -8   1   6        4.53        7.38      8.35 o 
  -7   1   6       20.19       17.91      4.50 o 
  -6   1   6       13.46       21.59      4.37 o 
  -5   1   6      844.22      747.59     29.81 o 
  -4   1   6     2076.46     1878.77     82.38 o 
  -3   1   6     5243.75     4269.94    173.82 o 
  -2   1   6      787.48      610.20     35.52 o 
  -1   1   6     4642.62     3452.37    144.08 o 
   0   1   6      285.65      266.45     46.61 o 
   1   1   6     1309.37     1010.93     51.08 o 
   2   1   6      635.99      520.02     31.35 o 
   3   1   6     1065.15      930.61     60.85 o 
   4   1   6       19.02       21.27      8.11 o 
   5   1   6     2334.33     2493.53    106.94 o 
   6   1   6      141.37      163.34     16.28 o 
   7   1   6     2063.86     2255.32     96.91 o 
   8   1   6      440.63      493.13     29.13 o 
   9   1   6     1153.46     1248.23     57.93 o 
  10   1   6      547.53      573.58     26.89 o 
  11   1   6      485.36      550.36     26.52 o 
  12   1   6       84.82       99.55     24.87 o 
  13   1   6      291.02      336.34     42.41 o 
 -16   2   6       30.86       12.49      8.41 o 
 -15   2   6       44.29       43.95     10.19 o 
 -14   2   6       17.03       13.87      7.32 o 
 -13   2   6      431.72      398.87     24.36 o 
 -12   2   6      118.41      120.29     16.01 o 
 -11   2   6      225.86      228.08     16.67 o 
 -10   2   6      100.98      103.07     18.56 o 
  -9   2   6       52.91       56.34      8.08 o 
  -8   2   6        3.28        5.20      3.99 o 
  -7   2   6      375.17      383.37     17.57 o 
  -6   2   6        7.85       16.30      7.12 o 
  -5   2   6      422.47      392.66     19.05 o 
  -4   2   6      607.25      557.75     24.45 o 
  -3   2   6      249.66      214.25     18.78 o 
  -2   2   6     1170.10      976.45     50.62 o 
  -1   2   6       64.26       61.67     11.04 o 
   0   2   6      649.50      596.39     37.33 o 
   1   2   6        2.31       -0.44      5.01 o 
   2   2   6       46.87       49.10     10.29 o 
   3   2   6       15.63       22.07      8.31 o 
   4   2   6       28.72       27.81      9.00 o 
   5   2   6       26.54       20.55      7.85 o 
   6   2   6      775.45      796.64     42.09 o 
   7   2   6      401.13      453.85     28.27 o 
   8   2   6      731.30      757.56     40.04 o 
   9   2   6       82.12       77.32     11.62 o 
  10   2   6       28.21       18.56      6.53 o 
  11   2   6        0.55        2.43      5.49 o 
  12   2   6       30.44       26.52     17.61 o 
  13   2   6        0.09       -8.76     13.29 o 
 -16   3   6       29.34       22.84      9.59 o 
 -15   3   6        2.72       11.01      9.29 o 
 -14   3   6      115.53      129.86     14.42 o 
 -13   3   6        8.90        2.43      6.12 o 
 -12   3   6      249.39      244.97     18.38 o 
 -11   3   6        7.23        3.28      8.03 o 
 -10   3   6      283.40      264.87     17.62 o 
  -9   3   6        3.36        0.58      4.46 o 
  -8   3   6      162.69      169.69     12.99 o 
  -7   3   6        5.94        5.57      3.51 o 
  -6   3   6       17.86       23.67      4.64 o 
  -5   3   6       80.88       91.56     13.14 o 
  -4   3   6        7.56       10.84      4.76 o 
  -3   3   6      359.11      341.21     18.02 o 
  -2   3   6      247.20      229.94     20.13 o 
  -1   3   6      656.18      553.70     47.38 o 
   0   3   6      318.82      256.49     21.06 o 
   1   3   6      861.76      756.99     65.52 o 
   2   3   6       42.71       40.93      9.93 o 
   3   3   6      125.65      102.75     23.51 o 
   4   3   6       89.42       78.16     12.25 o 
   5   3   6        0.35       15.70     22.95 o 
   6   3   6      309.32      353.41     24.61 o 
   7   3   6      184.27      168.18     16.66 o 
   8   3   6       42.47       55.52     10.61 o 
   9   3   6      310.80      293.11     18.23 o 
  10   3   6        8.23        4.54      5.49 o 
  11   3   6      127.70      136.03     12.88 o 
  12   3   6       35.67       36.63     11.37 o 
 -15   4   6      210.91      194.69     24.13 o 
 -14   4   6      105.31       97.87     15.19 o 
 -13   4   6      860.09      772.62     43.03 o 
 -12   4   6      159.68      112.80     18.85 o 
 -11   4   6     1292.29     1325.30     57.34 o 
 -10   4   6        4.95        6.36      5.70 o 
  -9   4   6      951.48      953.65     42.90 o 
  -8   4   6        2.64        5.88      4.66 o 
  -7   4   6      341.28      348.61     17.16 o 
  -6   4   6      569.16      578.93     24.80 o 
  -5   4   6      306.03      313.61     17.60 o 
  -4   4   6     2258.23     2315.25     78.83 o 
  -3   4   6      512.69      542.78     27.86 o 
  -2   4   6     3078.78     3068.47    122.18 o 
  -1   4   6      446.35      486.90     45.05 o 
   0   4   6     2161.28     2280.52    144.91 o 
   1   4   6      260.22      261.85     32.54 o 
   2   4   6      636.52      615.06     36.72 o 
   3   4   6       45.41       39.15     10.09 o 
   4   4   6      671.33      611.67     36.17 o 
   5   4   6       19.80       33.19     20.46 o 
   6   4   6     1708.95     1735.59     79.45 o 
   7   4   6      268.81      291.03     22.38 o 
   8   4   6     1633.47     1899.78    131.56 o 
   9   4   6      510.84      586.96     28.28 o 
  10   4   6      903.04      995.47     41.53 o 
  11   4   6      204.69      227.48     21.91 o 
  12   4   6      333.26      375.02     28.94 o 
 -14   5   6      887.73      805.11     46.28 o 
 -13   5   6       66.51       74.63     14.47 o 
 -12   5   6     1746.83     1633.90     76.19 o 
 -11   5   6      166.74      132.84     16.72 o 
 -10   5   6     1104.36     1186.96    152.30 o 
  -9   5   6      217.18      220.09     19.46 o 
  -8   5   6      596.48      576.90     41.73 o 
  -7   5   6      124.89      134.99     12.06 o 
  -6   5   6      771.52      847.92     28.41 o 
  -5   5   6      662.46      683.49     28.55 o 
  -4   5   6      731.55      848.02     39.84 o 
  -3   5   6     4013.99     4433.19    180.41 o 
  -2   5   6      509.02      611.84     35.66 o 
  -1   5   6     4455.38     4990.04    196.37 o 
   0   5   6      359.59      462.29     29.67 o 
   1   5   6     1719.08     2005.77    102.23 o 
   2   5   6      222.17      275.83     21.82 o 
   3   5   6     1517.79     1689.00    119.54 o 
   4   5   6       60.01       81.43     22.96 o 
   5   5   6     2054.93     2295.20    183.87 o 
   6   5   6      136.03      162.98     26.13 o 
   7   5   6     2025.26     2198.15     97.75 o 
   8   5   6      760.78      859.42     46.19 o 
   9   5   6     1517.06     1719.05     79.14 o 
  10   5   6      503.57      602.75     35.89 o 
  11   5   6      424.86      358.12     41.42 o 
 -13   6   6      837.97      854.42     58.46 o 
 -12   6   6      298.39      275.32     25.26 o 
 -11   6   6      852.19      823.50     60.05 o 
 -10   6   6      268.22      229.60     23.89 o 
  -9   6   6      427.22      385.83     51.54 o 
  -8   6   6        7.14        7.98      8.12 o 
  -7   6   6      455.27      486.32     28.49 o 
  -6   6   6      143.81      151.12     11.97 o 
  -5   6   6     1029.53     1165.11     61.18 o 
  -4   6   6     1583.54     1942.12     86.43 o 
  -3   6   6      917.01     1114.51     74.70 o 
  -2   6   6     2436.94     3021.61    145.50 o 
  -1   6   6      141.10      188.63     18.48 o 
   0   6   6     1514.61     1788.06     82.28 o 
   1   6   6        1.69        5.45      6.51 o 
   2   6   6      585.21      647.67     37.73 o 
   3   6   6        7.49        5.20      6.96 o 
   4   6   6      632.56      655.53     38.02 o 
   5   6   6       13.06       13.25      7.99 o 
   6   6   6     1918.65     2178.26     96.57 o 
   7   6   6      216.94      228.73     20.03 o 
   8   6   6     1581.40     1826.87    119.12 o 
   9   6   6      341.49      391.60     39.41 o 
 -11   7   6      110.76       75.60     29.44 o 
  -7   7   6        4.09       27.12     14.72 o 
  -6   7   6       13.33       18.71     13.12 o 
  -5   7   6       79.95      106.20     38.17 o 
  -4   7   6      278.80      383.56     26.43 o 
  -3   7   6      594.95      727.44     77.40 o 
  -2   7   6       99.34      131.00     15.76 o 
  -1   7   6      552.91      747.19     42.28 o 
   0   7   6        0.00        4.54      7.36 o 
   1   7   6       12.42       18.02      8.64 o 
   2   7   6       32.51       31.45      9.79 o 
   3   7   6        3.22        1.59      7.81 o 
   4   7   6       62.54       60.37     18.08 o 
   5   7   6      473.82      533.56     33.58 o 
   6   7   6        6.87       -1.22      6.90 o 
   7   7   6      532.22      670.37     57.67 o 
  -7   8   6       21.08       20.15     15.00 o 
  -6   8   6       61.35       82.22     21.54 o 
  -5   8   6      167.29      202.99     19.70 o 
  -4   8   6       29.78       32.76     10.54 o 
  -3   8   6        2.00        0.62      7.26 o 
  -2   8   6       55.45       69.58     13.66 o 
  -1   8   6      262.29      315.56     25.13 o 
   0   8   6      389.24      471.32     31.76 o 
   1   8   6      235.72      269.77     23.48 o 
   2   8   6      203.92      231.50     21.95 o 
 -15   1   7        0.14        1.92      6.29 o 
 -14   1   7       21.87       23.86      7.89 o 
 -13   1   7       47.36       35.40      8.78 o 
 -12   1   7       21.40        5.72      6.17 o 
 -11   1   7      518.52      516.08     28.42 o 
 -10   1   7        0.68        4.53      5.49 o 
  -9   1   7     1723.00     1624.33     66.62 o 
  -8   1   7        0.04       -0.37      5.00 o 
  -7   1   7     1041.27      985.72     43.41 o 
  -6   1   7       16.62       11.63      4.24 o 
  -5   1   7      157.18      171.35     12.57 o 
  -4   1   7        3.80       39.22     40.87 o 
  -3   1   7      293.95      251.64     20.55 o 
  -2   1   7      123.44      103.47     14.09 o 
  -1   1   7      414.40      325.84     24.74 o 
   0   1   7     1105.90      935.53     50.00 o 
   1   1   7      430.79      307.27     24.37 o 
   2   1   7     1257.14      970.53     68.29 o 
   3   1   7      642.15      531.71     33.47 o 
   4   1   7      344.83      330.40     42.62 o 
   5   1   7      282.84      296.70     22.88 o 
   6   1   7      200.65      233.61     20.34 o 
   7   1   7       17.50       25.05      9.11 o 
   8   1   7      422.19      505.85     31.00 o 
   9   1   7        2.55        1.53      6.63 o 
  10   1   7      541.75      640.83     36.48 o 
  11   1   7       54.56       74.61     12.43 o 
 -15   2   7      112.05      103.57     15.60 o 
 -14   2   7        2.25        8.63      6.88 o 
 -13   2   7       76.10       61.75     10.44 o 
 -12   2   7      475.00      443.80     26.37 o 
 -11   2   7       13.74       11.81      6.64 o 
 -10   2   7     1949.27     1938.91     78.42 o 
  -9   2   7       25.82       31.33      7.92 o 
  -8   2   7     1607.31     1597.75     65.42 o 
  -7   2   7       28.75       29.39      7.03 o 
  -6   2   7      993.65      912.39     50.17 o 
  -5   2   7       10.82       16.43     10.79 o 
  -4   2   7      762.42      715.41     30.56 o 
  -3   2   7       93.02       93.91     13.68 o 
  -2   2   7     1547.40     1304.78    111.99 o 
  -1   2   7     1428.98     1224.75    107.31 o 
   0   2   7     2512.73     2027.97    166.09 o 
   1   2   7     2354.74     2019.76    206.10 o 
   2   2   7      940.53      928.42     50.53 o 
   3   2   7     1316.06     1131.99    105.23 o 
   4   2   7      249.41      278.59     23.18 o 
   5   2   7      328.70      337.34     25.52 o 
   6   2   7      412.63      443.53     29.62 o 
   7   2   7      579.40      731.80     40.78 o 
   8   2   7      145.23      165.96     17.17 o 
   9   2   7     1622.04     1961.51     87.48 o 
  10   2   7       25.47       36.20     10.43 o 
 -14   3   7       93.86       64.89     16.15 o 
 -13   3   7      267.69      273.04     20.78 o 
 -12   3   7      158.45      140.68     14.74 o 
 -11   3   7     1593.56     1637.68     69.13 o 
 -10   3   7        3.70        3.38      6.31 o 
  -9   3   7     2752.08     2775.47    107.40 o 
  -8   3   7       65.46       63.17      9.45 o 
  -7   3   7     1395.44     1343.49     47.56 o 
  -6   3   7        0.05       -0.57      3.84 o 
  -5   3   7      693.42      714.84     31.11 o 
  -4   3   7       86.87       81.06      9.56 o 
  -3   3   7     1482.33     1483.21     54.85 o 
  -2   3   7      194.59      187.99     23.89 o 
  -1   3   7     1959.96     1812.89    203.94 o 
   0   3   7     2721.89     2417.11    108.53 o 
   1   3   7     1070.06     1051.34    109.99 o 
   2   3   7     2753.80     2629.42    116.61 o 
   3   3   7      308.91      370.67     41.60 o 
   4   3   7     1023.70      958.29     51.50 o 
   5   3   7      211.26      217.37     21.11 o 
   6   3   7      639.83      718.32     41.07 o 
   7   3   7      264.51      292.28     22.97 o 
   8   3   7      958.28     1188.40     62.51 o 
   9   3   7       17.13       18.16      9.19 o 
  10   3   7     1508.65     1705.37    109.58 o 
 -13   4   7       54.27       32.41     13.70 o 
 -12   4   7       44.35       48.07     14.51 o 
 -11   4   7       29.75       22.24      8.18 o 
 -10   4   7      820.54      847.40     40.98 o 
  -9   4   7       10.80       16.38      6.98 o 
  -8   4   7      996.32     1050.36     47.08 o 
  -7   4   7       66.02       44.01      7.24 o 
  -6   4   7      141.50      128.53     15.65 o 
  -5   4   7        6.72        7.53      5.77 o 
  -4   4   7       25.55       29.74      7.27 o 
  -3   4   7       58.24       46.07      8.37 o 
  -2   4   7      675.60      678.06     31.37 o 
  -1   4   7      453.44      440.54     31.50 o 
   0   4   7      959.65      736.46     61.24 o 
   1   4   7      685.56      619.47     39.17 o 
   2   4   7      345.91      337.60     46.33 o 
   3   4   7      208.33      169.72     19.31 o 
   4   4   7      310.99      299.30     24.95 o 
   5   4   7        4.79        6.31      7.77 o 
   6   4   7      169.18      166.57     18.85 o 
   7   4   7      326.56      368.99     27.61 o 
   8   4   7       24.34       31.92     11.13 o 
   9   4   7      972.49     1153.37     81.95 o 
 -12   5   7      109.78       94.42     15.13 o 
 -11   5   7      105.05      110.92     15.82 o 
 -10   5   7        0.41        0.31      7.27 o 
  -9   5   7       41.42       45.78     14.05 o 
  -8   5   7       47.29       56.17     14.17 o 
  -7   5   7       46.80       41.76     10.12 o 
  -6   5   7        2.44       10.01      5.43 o 
  -5   5   7        0.57       10.59      5.92 o 
  -4   5   7       67.82       83.40     12.68 o 
  -3   5   7      133.22      142.40     13.01 o 
  -2   5   7       23.56       18.67      6.86 o 
  -1   5   7       77.63       75.94     19.07 o 
   0   5   7      137.34      139.85     23.32 o 
   1   5   7        3.28        2.77      7.84 o 
   2   5   7      164.52      159.32     22.58 o 
   3   5   7      121.48      109.76     16.69 o 
   4   5   7        5.01        8.68      9.26 o 
   5   5   7       71.91       54.54     12.75 o 
   6   5   7       21.63       24.31     11.15 o 
   7   5   7       56.19       23.85     15.89 o 
 -10   6   7      427.04      416.43     38.38 o 
  -9   6   7        0.09       -4.45      8.79 o 
  -8   6   7      661.74      703.59     51.61 o 
  -7   6   7      146.93      173.44     25.61 o 
  -6   6   7      632.60      694.58     37.87 o 
  -5   6   7        6.79       11.99     10.43 o 
  -4   6   7      373.14      356.22     39.15 o 
  -3   6   7      107.13      104.87     23.17 o 
  -2   6   7       13.66       38.93      8.72 o 
  -1   6   7      172.16      232.16     32.61 o 
   0   6   7       58.59       75.67     13.36 o 
   1   6   7      664.95      766.29     68.66 o 
   2   6   7      635.32      808.14     71.20 o 
   3   6   7      751.05      822.94     71.65 o 
   4   6   7      268.16      261.24     67.10 o 
  -7   7   7      780.18      943.97     72.83 o 
  -6   7   7        0.71       -0.52     11.54 o 
  -5   7   7      340.23      404.19     29.66 o 
  -4   7   7        0.52        4.30      7.86 o 
  -3   7   7      308.09      421.10     45.60 o 
  -2   7   7      288.80      365.19     27.75 o 
  -1   7   7      930.41     1262.17     64.37 o 
   0   7   7      908.75     1156.53     60.49 o 
 -13   0   8        1.90        5.16      9.53 o 
 -12   0   8      118.14       96.66     17.28 o 
 -11   0   8        2.82        5.67      8.36 o 
 -10   0   8     1155.33     1003.86     65.60 o 
  -9   0   8      778.39      780.12     54.17 o 
  -8   0   8     1008.17      971.31     62.91 o 
  -7   0   8     2232.59     2215.27    124.09 o 
  -6   0   8        5.84       17.28      8.00 o 
  -5   0   8     1908.50     1750.86     75.10 o 
  -4   0   8       12.61       18.89     11.94 o 
  -3   0   8      675.92      538.71     48.80 o 
  -2   0   8       34.55       17.21     13.16 o 
  -1   0   8      476.33      464.05     46.28 o 
   0   0   8        1.28        0.23     11.93 o 
   1   0   8     1451.85     1340.96     97.18 o 
   2   0   8      106.45       63.47     20.15 o 
   3   0   8     2213.09     2137.37    140.37 o 
   4   0   8     1034.16     1142.85     84.99 o 
   5   0   8     1239.18     1413.48     99.21 o 
   6   0   8      848.16      934.90     71.60 o 
 -12   1   8        0.46       -1.54      5.21 o 
 -11   1   8       22.44       29.20      8.17 o 
 -10   1   8        8.62       18.04     10.02 o 
  -9   1   8        0.99        6.47      6.27 o 
  -8   1   8      655.61      677.38     33.94 o 
  -7   1   8      108.84      108.05     11.95 o 
  -6   1   8     1719.30     1607.79     56.00 o 
  -5   1   8       69.19       54.67      8.26 o 
  -4   1   8      794.78      686.17     40.70 o 
  -3   1   8       50.70       39.00     10.93 o 
  -2   1   8      249.09      230.74     25.05 o 
  -1   1   8      290.52      245.82     23.77 o 
   0   1   8      743.33      660.15     41.13 o 
   1   1   8       10.21        2.46      8.39 o 
   2   1   8     1462.24     1225.47     63.82 o 
   3   1   8      563.09      483.00     52.07 o 
   4   1   8      698.93      784.33     45.65 o 
   5   1   8      261.08      288.48     25.30 o 
   6   1   8      236.74      338.05     26.74 o 
 -12   2   8        6.05       11.84      6.71 o 
 -11   2   8        4.67        2.84      6.12 o 
 -10   2   8      175.96      169.32     15.40 o 
  -9   2   8       43.21       56.17      9.45 o 
  -8   2   8      159.16      160.95     14.43 o 
  -7   2   8      317.96      303.69     20.04 o 
  -6   2   8        1.13       -3.92      3.92 o 
  -5   2   8      228.58      215.48     15.60 o 
  -4   2   8        3.29       -4.46      5.17 o 
  -3   2   8       64.14       73.06     14.00 o 
  -2   2   8       11.67       -1.47      7.63 o 
  -1   2   8       85.94       74.88     18.72 o 
   0   2   8        0.83       -1.98      7.37 o 
   1   2   8      111.76       89.29     24.30 o 
   2   2   8       72.45       48.57     12.93 o 
   3   2   8      167.67      163.11     20.04 o 
   4   2   8      329.85      295.21     26.21 o 
   5   2   8      168.21      179.34     19.89 o 
   6   2   8       48.28       40.73     16.27 o 
 -11   3   8       11.32       21.31      7.94 o 
 -10   3   8        9.90       18.00      7.16 o 
  -9   3   8        1.23        5.50      5.99 o 
  -8   3   8       19.31       19.09      9.28 o 
  -7   3   8        6.81       10.54      9.45 o 
  -6   3   8      126.27      124.32     11.19 o 
  -5   3   8       78.39       84.68     10.67 o 
  -4   3   8      236.61      240.19     17.04 o 
  -3   3   8       71.06       57.40      9.30 o 
  -2   3   8      232.05      219.48     33.48 o 
  -1   3   8        0.02        4.49      8.38 o 
   0   3   8       57.57       43.95     12.58 o 
   1   3   8       33.97       21.77     10.68 o 
   2   3   8        0.20       -3.23      8.12 o 
   3   3   8      133.14      114.50     21.06 o 
   4   3   8       76.79       82.17     14.99 o 
   5   3   8       91.75      114.38     23.78 o 
 -10   4   8       69.77       60.88     11.04 o 
  -9   4   8      260.92      291.19     22.29 o 
  -8   4   8       43.98       40.95     16.94 o 
  -7   4   8     1039.01     1105.73     50.11 o 
  -6   4   8       84.46       82.42      9.84 o 
  -5   4   8      941.89      953.56     40.51 o 
  -4   4   8       82.27       86.49     11.21 o 
  -3   4   8      496.27      512.90     46.95 o 
  -2   4   8       41.08       40.93      8.99 o 
  -1   4   8      213.30      189.87     22.06 o 
   0   4   8        0.08       -1.38      9.20 o 
   1   4   8      330.57      260.69     54.67 o 
   2   4   8      110.61      110.15     18.14 o 
   3   4   8      871.42      884.83     51.71 o 
  -8   5   8      609.94      669.74     50.82 o 
  -7   5   8      120.76      131.09     21.34 o 
  -6   5   8     1288.77     1458.77     85.49 o 
  -5   5   8       29.50       25.94     10.23 o 
  -4   5   8     1049.26     1160.19     47.90 o 
  -3   5   8       61.23       67.61     10.81 o 
  -2   5   8      407.56      431.58     24.89 o 
  -1   5   8       56.32       59.26     15.20 o 
   0   5   8      750.53      734.20    121.38 o 
   1   5   8       12.49       20.93     16.39 o 
  -4   6   8       12.66       10.62     20.35 o 
  -3   6   8      210.27      192.82     36.03 o 
  -8   1   9       57.03       49.83      9.32 o 
  -7   1   9        2.41        3.80      5.67 o 
  -6   1   9       86.15       88.13     13.88 o 
  -5   1   9      155.38      153.95     11.65 o 
  -4   1   9       96.67      104.46     12.15 o 
  -3   1   9      379.12      359.67     30.54 o 
  -2   1   9       35.74       38.97     13.55 o 
  -1   1   9      296.76      283.71     27.85 o 
   0   1   9      126.21      122.07     24.61 o 
  -8   2   9        0.63        2.66      6.02 o 
  -7   2   9      299.80      268.47     38.34 o 
  -6   2   9      197.82      231.11     24.32 o 
  -5   2   9      412.23      416.98     36.71 o 
  -4   2   9      927.10      933.98     40.74 o 
  -3   2   9      431.75      401.39     23.72 o 
  -2   2   9      738.14      693.97     51.01 o 
  -1   2   9      235.55      230.17     25.24 o 
  -6   3   9      559.17      580.25     31.63 o 
  -5   3   9      328.38      375.87     20.91 o 
  -4   3   9      440.75      556.13     47.37 o 
  -3   3   9     1003.38     1102.74     57.61 o 
  -2   3   9      105.30      103.88     15.69 o 
                                                 
